# Supplementary material for: 2,2′,2′′,2′′′-[Pyridine-2,6-diylbis(methyl­ene­nitrilo)]tetra­ethanol
Source: Acta Crystallogr Sect E Struct Rep Online. 2011 Mar 31;67(Pt 4):o1003. doi: 10.1107/S1600536811010919 (PMC3099931; doi:10.1107/S1600536811010919)
Supplement: Supplementary file 1 [file e-67-o1003-sup1.cif]

##############################################################################
###                                                                        ###
###        Electronic paper (Acta Crystallographica Section E)             ###
###                                                                        ###
##############################################################################
#                                                                            #
# This CIF contains the data in a paper accepted for publication in Acta     #
# Crystallographica Section E. It conforms to the requirements of Notes      #
# for Authors for Section E, and has been peer reviewed under the auspices   #
# of the IUCr Commission on Journals.                                        #
#                                                                            #
# Full details of the Crystallographic Information File format               #
# are given in the paper "The Crystallographic Information File (CIF):       #
# a New Standard Archive File for Crystallography" by S. R. Hall, F. H.      #
# Allen and I. D. Brown [Acta Cryst. (1991), A47, 655-685].                  #
#                                                                            #
# The current version of the core CIF dictionary is obtainable from          #
# ftp://ftp.iucr.org/pub/cif_core.dic. The current version number is 2.4.    #
#                                                                            #
# Software is freely available for graphical display of the structure(s) in  #
# this CIF.  For information consult the CIF home page http://www.iucr.org/  #
# cif/home.html                                                              #
#                                                                            #
# This file may be used for bona fide research purposes within the           #
# scientific community so long as proper attribution is given to the journal # 
# article from which it was obtained.                                        #
#                                                                            #
##############################################################################
                                             
data_I
_audit_creation_method     'SHELXL97'
_chemical_name_systematic
;
2,2',2'',2'''-[Pyridine-2,6-diylbis(methylenenitrilo)]tetraethanol
;
_chemical_name_common     ?
_chemical_formula_moiety     'C15 H27 N3 O4'
_chemical_formula_sum     'C15 H27 N3 O4'
_chemical_formula_iupac     'C15 H27 N3 O4'
_chemical_formula_weight     313.40
_chemical_melting_point     ?
_symmetry_cell_setting     orthorhombic
_symmetry_space_group_name_H-M     'P 21 21 2'
_symmetry_space_group_name_Hall     'P 2 2ab'
loop_
    _symmetry_equiv_pos_as_xyz
    'x, y, z'
    '-x, -y, z'
    '-x+1/2, y+1/2, -z'
    'x+1/2, -y+1/2, -z'
_cell_length_a     9.145(6)
_cell_length_b     10.716(7)
_cell_length_c     8.292(5)
_cell_angle_alpha     90.00
_cell_angle_beta     90.00
_cell_angle_gamma     90.00
_cell_volume     812.6(9)
_cell_formula_units_Z     2
_cell_measurement_reflns_used     2637
_cell_measurement_theta_min     2.457
_cell_measurement_theta_max     27.097
_cell_measurement_temperature     298(2)
_exptl_crystal_description     'block'
_exptl_crystal_colour     'colourless'
_exptl_crystal_size_max     0.45
_exptl_crystal_size_mid     0.45
_exptl_crystal_size_min     0.45
_exptl_crystal_density_diffrn     1.281
_exptl_crystal_density_meas     ?
_exptl_crystal_density_method     'not measured'
_exptl_crystal_F_000     340
_exptl_absorpt_coefficient_mu     0.093
_exptl_absorpt_correction_type     none
_exptl_absorpt_process_details     ?
_exptl_absorpt_correction_T_min     ?
_exptl_absorpt_correction_T_max     ?
_diffrn_ambient_temperature     298(2)
_diffrn_radiation_type     'MoK\a'
_diffrn_radiation_wavelength     0.71073
_diffrn_radiation_source     'fine-focus sealed tube'
_diffrn_radiation_monochromator     'graphite'
_diffrn_measurement_device_type     'Bruker SMART APEX'
_diffrn_measurement_method     '\f-- and \w--scans'
_diffrn_detector_area_resol_mean     ?
_diffrn_reflns_number     4239
_diffrn_reflns_av_R_equivalents     0.0212
_diffrn_reflns_av_sigmaI/netI     0.0208
_diffrn_reflns_theta_min     2.46
_diffrn_reflns_theta_max     25.49
_diffrn_reflns_theta_full     25.49
_diffrn_measured_fraction_theta_max     1.000
_diffrn_measured_fraction_theta_full     1.000
_diffrn_reflns_limit_h_min     -11
_diffrn_reflns_limit_h_max     8
_diffrn_reflns_limit_k_min     -9
_diffrn_reflns_limit_k_max     12
_diffrn_reflns_limit_l_min     -10
_diffrn_reflns_limit_l_max     8
_diffrn_standards_number     ?
_diffrn_standards_interval_count     ?
_diffrn_standards_interval_time     ?
_diffrn_standards_decay_%     ?
_refine_special_details
;
 Refinement of <i>F</i>^2^ against ALL reflections. The weighted
 <i>R</i>--factor <i>wR</i> and goodness of fit <i>S</i> are based on
 <i>F</i>^2^, conventional <i>R</i>--factors <i>R</i> are based on <i>F</i>,
 with <i>F</i> set to zero for negative <i>F</i>^2^. The threshold expression
 of <i>F</i>^2^ > \s(<i>F</i>^2^) is used only for calculating
 <i>R</i>--factors(gt) <i>etc</i>. and is not relevant to the choice of
 reflections for refinement. <i>R</i>--factors based on <i>F</i>^2^ are
 statistically about twice as large as those based on <i>F</i>, and
 <i>R</i>--factors based on ALL data will be even larger.
;
_reflns_number_total     1511
_reflns_number_gt     1441
_reflns_threshold_expression     >2\s(I)
_refine_ls_structure_factor_coef     Fsqd
_refine_ls_matrix_type     full
_refine_ls_R_factor_all     0.0382
_refine_ls_R_factor_gt     0.0361
_refine_ls_wR_factor_gt     0.0963
_refine_ls_wR_factor_ref     0.0981
_refine_ls_goodness_of_fit_ref     1.079
_refine_ls_restrained_S_all     1.081
_refine_ls_number_reflns     1511
_refine_ls_number_parameters     104
_refine_ls_number_restraints     1
_refine_ls_hydrogen_treatment     constr
_refine_ls_weighting_scheme     calc
_refine_ls_weighting_details
         'calc w=1/[\s^2^(Fo^2^)+(0.0466P)^2^+0.1402P] where P=(Fo^2^+2Fc^2^)/3'
_atom_sites_solution_hydrogens     geom
_atom_sites_solution_primary     direct
_atom_sites_solution_secondary     difmap
_refine_ls_shift/su_max     0.000
_refine_ls_shift/su_mean     0.000
_refine_diff_density_max     0.135
_refine_diff_density_min     -0.165
_refine_ls_extinction_method     'SHELXL'
_refine_ls_extinction_coef     '0.105(9)'
_refine_ls_extinction_expression
                                  'Fc^*^=kFc[1+0.001xFc^2^\l^3^/sin(2\q)]^-1/4^'
_refine_ls_abs_structure_details     ?
_refine_ls_abs_structure_Flack     ?
loop_
    _atom_type_symbol
    _atom_type_description
    _atom_type_scat_dispersion_real
    _atom_type_scat_dispersion_imag
    _atom_type_scat_source
    'C' 'C' 0.0033 0.0016
                         'International Tables Vol C Tables 4.2.6.8 and 6.1.1.4'
    'H' 'H' 0.0000 0.0000
                         'International Tables Vol C Tables 4.2.6.8 and 6.1.1.4'
    'N' 'N' 0.0061 0.0033
                         'International Tables Vol C Tables 4.2.6.8 and 6.1.1.4'
    'O' 'O' 0.0106 0.0060
                         'International Tables Vol C Tables 4.2.6.8 and 6.1.1.4'
_computing_data_collection     '<i>SMART</i> (Bruker, 2000)'
_computing_cell_refinement     '<i>SAINT</i> (Bruker, 2000)'
_computing_data_reduction     '<i>SAINT</i> (Bruker, 2000)'
_computing_structure_solution     '<i>SHELXS97</i> (Sheldrick, 2008)'
_computing_structure_refinement     '<i>SHELXL97</i> (Sheldrick, 2008)'
_computing_molecular_graphics     '<i>SHELXTL</i>  (Sheldrick, 2008)'
_computing_publication_material     '<i>SHELXTL</i>  (Sheldrick, 2008)'
loop_
    _atom_site_type_symbol
    _atom_site_label
    _atom_site_fract_x
    _atom_site_fract_y
    _atom_site_fract_z
    _atom_site_U_iso_or_equiv
    _atom_site_adp_type
    _atom_site_calc_flag
    _atom_site_refinement_flags
    _atom_site_occupancy
    _atom_site_disorder_assembly
    _atom_site_disorder_group
    C C1 0.0000 1.0000 0.8502(3) 0.0603(7) Uani d S 1 . .
    H H1 0.0000 1.0000 0.9624 0.072 Uiso calc SR 1 . .
    C C2 0.0769(2) 0.91187(18) 0.7667(2) 0.0537(5) Uani d . 1 . .
    H H2 0.1312 0.8520 0.8215 0.064 Uiso calc R 1 . .
    C C3 0.07333(19) 0.91260(16) 0.6004(2) 0.0453(4) Uani d . 1 . .
    C C4 0.1444(2) 0.81022(17) 0.5072(2) 0.0564(5) Uani d . 1 . .
    H H4A 0.2346 0.7873 0.5610 0.068 Uiso calc R 1 . .
    H H4B 0.0806 0.7379 0.5090 0.068 Uiso calc R 1 . .
    C C5 0.29756(19) 0.93047(18) 0.3315(3) 0.0590(5) Uani d . 1 . .
    H H5A 0.3889 0.8861 0.3158 0.071 Uiso calc R 1 . .
    H H5B 0.3040 0.9755 0.4328 0.071 Uiso calc R 1 . .
    C C6 0.2762(2) 1.02106(18) 0.1970(2) 0.0567(5) Uani d . 1 . .
    H H6A 0.3634 1.0719 0.1855 0.068 Uiso calc R 1 . .
    H H6B 0.2618 0.9757 0.0970 0.068 Uiso calc R 1 . .
    C C7 0.2098(2) 0.72780(17) 0.2461(3) 0.0617(5) Uani d . 1 . .
    H H7A 0.2738 0.6747 0.3093 0.074 Uiso calc R 1 . .
    H H7B 0.2628 0.7520 0.1497 0.074 Uiso calc R 1 . .
    C C8 0.0801(3) 0.65392(18) 0.1972(3) 0.0671(5) Uani d U 1 . .
    H H8A 0.1129 0.5729 0.1595 0.081 Uiso calc R 1 . .
    H H8B 0.0193 0.6403 0.2914 0.081 Uiso calc R 1 . .
    N N1 0.0000 1.0000 0.5180(2) 0.0460(5) Uani d S 1 . .
    N N2 0.17740(14) 0.84064(12) 0.34005(17) 0.0443(4) Uani d . 1 . .
    O O1 0.15472(15) 1.09903(12) 0.22517(18) 0.0608(4) Uani d . 1 . .
    H H1A 0.0944 1.0617 0.2802 0.091 Uiso calc R 1 . .
    O O2 -0.0051(2) 0.70862(16) 0.0769(2) 0.0867(5) Uani d U 1 . .
    H H2A -0.0531 0.7659 0.1157 0.130 Uiso calc R 1 . .
loop_
    _atom_site_aniso_label
    _atom_site_aniso_U_11
    _atom_site_aniso_U_22
    _atom_site_aniso_U_33
    _atom_site_aniso_U_12
    _atom_site_aniso_U_13
    _atom_site_aniso_U_23
    C1 0.0685(17) 0.0814(19) 0.0309(11) -0.0226(16) 0.000 0.000
    C2 0.0567(10) 0.0636(11) 0.0408(9) -0.0147(9) -0.0090(8) 0.0123(8)
    C3 0.0449(9) 0.0501(9) 0.0410(8) -0.0046(8) -0.0020(7) 0.0090(7)
    C4 0.0620(11) 0.0540(10) 0.0533(11) 0.0119(9) -0.0016(9) 0.0147(8)
    C5 0.0383(9) 0.0654(11) 0.0734(12) 0.0017(8) -0.0028(9) 0.0111(10)
    C6 0.0450(9) 0.0621(11) 0.0631(11) -0.0064(8) 0.0069(9) 0.0084(10)
    C7 0.0612(11) 0.0542(10) 0.0696(12) 0.0205(10) 0.0148(10) 0.0044(9)
    C8 0.0867(14) 0.0460(10) 0.0687(12) 0.0053(10) 0.0155(10) -0.0064(9)
    N1 0.0536(11) 0.0513(11) 0.0333(9) 0.0073(10) 0.000 0.000
    N2 0.0406(7) 0.0433(7) 0.0491(8) 0.0064(6) 0.0038(6) 0.0053(6)
    O1 0.0550(8) 0.0577(7) 0.0697(9) 0.0026(6) 0.0056(6) 0.0142(7)
    O2 0.0996(12) 0.0797(11) 0.0807(10) 0.0185(9) -0.0140(10) -0.0251(8)
_geom_special_details
;
 All s.u.'s (except the s.u. in the dihedral angle between two l.s. planes)
 are estimated using the full covariance matrix. The cell s.u.'s are taken
 into account individually in the estimation of s.u.'s in distances, angles
 and torsion angles; correlations between s.u.'s in cell parameters are only
 used when they are defined by crystal symmetry. An approximate (isotropic)
 treatment of cell s.u.'s is used for estimating s.u.'s involving l.s. planes.
;
loop_
    _geom_bond_atom_site_label_1
    _geom_bond_atom_site_label_2
    _geom_bond_site_symmetry_2
    _geom_bond_distance
    _geom_bond_publ_flag
    C1 C2 2_575 1.366(2) ?
    C1 C2 . 1.366(2) ?
    C1 H1 . 0.9300 ?
    C2 C3 . 1.380(3) ?
    C2 H2 . 0.9300 ?
    C3 N1 . 1.339(2) ?
    C3 C4 . 1.491(3) ?
    C4 N2 . 1.455(2) ?
    C4 H4A . 0.9700 ?
    C4 H4B . 0.9700 ?
    C5 N2 . 1.463(2) ?
    C5 C6 . 1.491(3) ?
    C5 H5A . 0.9700 ?
    C5 H5B . 0.9700 ?
    C6 O1 . 1.410(2) ?
    C6 H6A . 0.9700 ?
    C6 H6B . 0.9700 ?
    C7 N2 . 1.469(2) ?
    C7 C8 . 1.482(3) ?
    C7 H7A . 0.9700 ?
    C7 H7B . 0.9700 ?
    C8 O2 . 1.395(3) ?
    C8 H8A . 0.9700 ?
    C8 H8B . 0.9700 ?
    N1 C3 2_575 1.339(2) ?
    O1 H1A . 0.8200 ?
    O2 H2A . 0.8200 ?
loop_
    _geom_angle_atom_site_label_1
    _geom_angle_atom_site_label_2
    _geom_angle_atom_site_label_3
    _geom_angle_site_symmetry_1
    _geom_angle_site_symmetry_3
    _geom_angle
    _geom_angle_publ_flag
    C2 C1 C2 2_575 . 119.1(2) ?
    C2 C1 H1 2_575 . 120.5 ?
    C2 C1 H1 . . 120.5 ?
    C1 C2 C3 . . 119.4(2) ?
    C1 C2 H2 . . 120.3 ?
    C3 C2 H2 . . 120.3 ?
    N1 C3 C2 . . 121.73(18) ?
    N1 C3 C4 . . 117.91(15) ?
    C2 C3 C4 . . 120.25(18) ?
    N2 C4 C3 . . 114.79(14) ?
    N2 C4 H4A . . 108.6 ?
    C3 C4 H4A . . 108.6 ?
    N2 C4 H4B . . 108.6 ?
    C3 C4 H4B . . 108.6 ?
    H4A C4 H4B . . 107.5 ?
    N2 C5 C6 . . 111.48(16) ?
    N2 C5 H5A . . 109.3 ?
    C6 C5 H5A . . 109.3 ?
    N2 C5 H5B . . 109.3 ?
    C6 C5 H5B . . 109.3 ?
    H5A C5 H5B . . 108.0 ?
    O1 C6 C5 . . 111.42(17) ?
    O1 C6 H6A . . 109.3 ?
    C5 C6 H6A . . 109.3 ?
    O1 C6 H6B . . 109.3 ?
    C5 C6 H6B . . 109.3 ?
    H6A C6 H6B . . 108.0 ?
    N2 C7 C8 . . 115.04(16) ?
    N2 C7 H7A . . 108.5 ?
    C8 C7 H7A . . 108.5 ?
    N2 C7 H7B . . 108.5 ?
    C8 C7 H7B . . 108.5 ?
    H7A C7 H7B . . 107.5 ?
    O2 C8 C7 . . 114.72(18) ?
    O2 C8 H8A . . 108.6 ?
    C7 C8 H8A . . 108.6 ?
    O2 C8 H8B . . 108.6 ?
    C7 C8 H8B . . 108.6 ?
    H8A C8 H8B . . 107.6 ?
    C3 N1 C3 2_575 . 118.6(2) ?
    C4 N2 C5 . . 110.45(16) ?
    C4 N2 C7 . . 111.27(14) ?
    C5 N2 C7 . . 111.38(15) ?
    C6 O1 H1A . . 109.5 ?
    C8 O2 H2A . . 109.5 ?
loop_
    _geom_torsion_atom_site_label_1
    _geom_torsion_atom_site_label_2
    _geom_torsion_atom_site_label_3
    _geom_torsion_atom_site_label_4
    _geom_torsion_site_symmetry_1
    _geom_torsion_site_symmetry_2
    _geom_torsion_site_symmetry_3
    _geom_torsion_site_symmetry_4
    _geom_torsion
    _geom_torsion_publ_flag
    C2 C1 C2 C3 2_575 . . . -1.04(13) ?
    C1 C2 C3 N1 . . . . 2.2(3) ?
    C1 C2 C3 C4 . . . . -174.02(14) ?
    N1 C3 C4 N2 . . . . 23.7(2) ?
    C2 C3 C4 N2 . . . . -160.01(17) ?
    N2 C5 C6 O1 . . . . 66.6(2) ?
    N2 C7 C8 O2 . . . . 71.9(2) ?
    C2 C3 N1 C3 . . . 2_575 -1.09(13) ?
    C4 C3 N1 C3 . . . 2_575 175.19(18) ?
    C3 C4 N2 C5 . . . . 70.9(2) ?
    C3 C4 N2 C7 . . . . -164.87(16) ?
    C6 C5 N2 C4 . . . . -143.71(17) ?
    C6 C5 N2 C7 . . . . 92.11(19) ?
    C8 C7 N2 C4 . . . . 77.8(2) ?
    C8 C7 N2 C5 . . . . -158.52(17) ?
loop_
    _geom_hbond_atom_site_label_D
    _geom_hbond_atom_site_label_H
    _geom_hbond_atom_site_label_A
    _geom_hbond_site_symmetry_A
    _geom_hbond_distance_DH
    _geom_hbond_distance_HA
    _geom_hbond_distance_DA
    _geom_hbond_angle_DHA
    O2 H2A O1 2_575 0.82 1.94 2.762(2) 175
    O1 H1A N2 2_575 0.82 2.74 3.248(2) 122
    O1 H1A N2 . 0.82 2.54 2.935(2) 111
    O1 H1A N1 . 0.82 2.25 3.004(2) 153
data_global
_journal_date_recd_electronic     2011-03-10
_journal_date_accepted     2011-03-23
_journal_name_full     'Acta Crystallographica, Section E'
_journal_year     2011
_journal_volume     67
_journal_issue      4
_journal_page_first     o1003
_journal_page_last     o1003
_journal_paper_category     QO
_journal_coeditor_code     RK2270
_publ_contact_author_name     'Cheng-He Zhou'
_publ_contact_author_address
;
School of Chemistry and Chemical Engineering, Southwest University,
 Chongqing, 400715, P.R.China
;
_publ_contact_author_email     'zhouch@swu.edu.cn'
_publ_contact_author_fax     '86-23-68254967'
_publ_contact_author_phone     '86-23-68254967'
_publ_section_title
;
2,2',2'',2'''-[Pyridine-2,6-diylbis(methylenenitrilo)]tetraethanol
;
loop_
    _publ_author_name
    _publ_author_footnote
    _publ_author_address
    'Cao, Shou-Ying' .
;
 School of Chemistry and Chemical Engineering, Southwest University,
 Chongqing, 400715, People's Republic of China
;
    'Zhou, Cheng-He' .
;
 School of Chemistry and Chemical Engineering, Southwest University,
 Chongqing, 400715, People's Republic of China
;
