# Supplementary material for: 2,2′,2′′,2′′′-[Pyridine-2,6-diylbis(methyl­ene­nitrilo)]tetra­ethanol
Source: Acta Crystallogr Sect E Struct Rep Online. 2011 Mar 31;67(Pt 4):o1003. doi: 10.1107/S1600536811010919 (PMC3099931; doi:10.1107/S1600536811010919)
Supplement: Supplementary file 2 [file e-67-o1003-Isup2.hkl]

# 
# h,k,l, Fc-squared, Fo-squared, sigma(Fo-squared) and status flag 
# 
data_I
_shelx_title ' 110308d in P2(1)2(1)2' 
_shelx_refln_list_code          4 
_shelx_F_calc_maximum       73.60 
_exptl_crystal_F_000       340.00 
_reflns_d_resolution_high  0.8258 
 
loop_ 
 _symmetry_equiv_pos_as_xyz 
 'x, y, z' 
 '-x, -y, z' 
 '-x+1/2, y+1/2, -z' 
 'x+1/2, -y+1/2, -z' 
 
_cell_length_a     9.1449 
_cell_length_b    10.7156 
_cell_length_c     8.2916 
_cell_angle_alpha  90.000 
_cell_angle_beta   90.000 
_cell_angle_gamma  90.000 
 
_shelx_F_squared_multiplier     1.000 
 
loop_ 
 _refln_index_h 
 _refln_index_k 
 _refln_index_l 
 _refln_F_squared_calc 
 _refln_F_squared_meas 
 _refln_F_squared_sigma 
 _refln_observed_status 
   2   0   0       23.36       18.32      0.62 o 
   4   0   0       88.65       76.31      2.24 o 
   6   0   0      142.59      133.00      3.86 o 
   8   0   0       31.60       29.87      1.35 o 
  10   0   0       12.09       14.04      0.99 o 
   1   1   0     2352.56     2150.60     32.99 o 
   2   1   0     2582.39     2458.83    118.55 o 
   3   1   0       25.30       22.10      0.55 o 
   4   1   0        5.61        1.57      0.19 o 
   5   1   0       89.70       93.75      1.96 o 
   6   1   0       20.48       18.65      0.72 o 
   7   1   0      155.68      153.74      8.39 o 
   8   1   0       17.00       18.59      0.96 o 
   9   1   0       66.73       63.91      1.64 o 
  10   1   0       10.58        9.62      0.83 o 
  11   1   0       13.06       13.96      0.61 o 
   0   2   0       19.39       17.10      0.37 o 
   1   2   0      382.59      406.05      4.81 o 
   2   2   0        0.05       -0.35      0.23 o 
   3   2   0       34.78       38.86      0.55 o 
   4   2   0       25.49       26.25      0.67 o 
   5   2   0       33.05       45.80      1.09 o 
   6   2   0       32.48       38.91      2.28 o 
   7   2   0       22.53       18.61      0.87 o 
   8   2   0        0.16       -0.13      0.21 o 
   9   2   0       43.47       43.75      1.05 o 
  10   2   0        2.37        2.49      0.34 o 
   1   3   0      518.33      572.11      8.31 o 
   2   3   0       77.93       67.80      0.88 o 
   3   3   0     3801.98     3698.99     63.96 o 
   4   3   0     1534.34     1654.24     19.40 o 
   5   3   0        3.86        6.67      0.29 o 
   6   3   0        1.44        0.83      0.17 o 
   7   3   0       10.20       11.27      0.43 o 
   8   3   0       17.59       14.58      0.65 o 
   9   3   0       16.58       17.03      0.80 o 
  10   3   0       16.24       17.08      0.65 o 
   0   4   0       14.63       29.71      0.65 o 
   1   4   0       62.56       71.20      1.04 o 
   2   4   0        1.16        1.97      0.16 o 
   3   4   0       52.08       50.52      0.72 o 
   4   4   0     1394.19     1487.76     27.40 o 
   5   4   0      510.46      516.83      6.92 o 
   6   4   0        4.70        5.93      0.69 o 
   7   4   0        8.55       10.53      0.43 o 
   8   4   0       88.50       85.20      1.65 o 
   9   4   0       86.21       79.21      2.02 o 
  10   4   0        8.44        8.69      0.62 o 
   1   5   0      380.03      375.35      5.05 o 
   2   5   0      175.41      169.61      2.37 o 
   3   5   0        6.89        5.57      0.17 o 
   4   5   0       87.64       85.96      1.16 o 
   5   5   0        9.32       10.35      0.28 o 
   6   5   0        2.48        2.27      0.32 o 
   7   5   0       77.07       69.18      2.40 o 
   8   5   0       10.24        9.83      0.75 o 
   9   5   0        2.17        1.45      0.35 o 
  10   5   0       11.61       13.57      0.75 o 
   0   6   0        5.06        5.07      0.20 o 
   1   6   0        1.26        0.21      0.11 o 
   2   6   0        6.40        5.70      0.24 o 
   3   6   0       52.65       55.88      0.92 o 
   4   6   0       45.39       52.22      0.90 o 
   5   6   0       29.28       31.15      0.64 o 
   6   6   0       86.58       79.06      1.32 o 
   7   6   0        5.71        6.92      0.49 o 
   8   6   0       17.74       17.57      0.77 o 
   9   6   0        9.16        7.85      0.83 o 
   1   7   0        6.07        5.33      0.50 o 
   2   7   0      126.56      117.87      2.40 o 
   3   7   0        4.32        3.90      0.23 o 
   4   7   0      177.91      179.44      3.88 o 
   5   7   0      390.95      397.04      7.34 o 
   6   7   0       15.00       17.53      0.49 o 
   7   7   0       19.73       21.78      1.27 o 
   8   7   0       31.20       35.26      1.26 o 
   9   7   0        9.42        9.25      0.66 o 
   0   8   0        8.06        9.61      0.50 o 
   1   8   0       17.32       15.42      0.51 o 
   2   8   0        0.88        0.59      0.19 o 
   3   8   0       89.68       81.82      1.55 o 
   4   8   0       38.93       43.94      0.92 o 
   5   8   0      164.86      156.37      2.34 o 
   6   8   0        0.58        1.52      0.25 o 
   7   8   0       51.95       52.69      1.87 o 
   8   8   0        8.76        8.54      0.61 o 
   1   9   0       13.25       12.79      0.50 o 
   2   9   0        0.23        0.54      0.22 o 
   3   9   0       12.83       12.50      0.48 o 
   4   9   0       55.17       52.50      1.14 o 
   5   9   0       27.96       26.90      2.22 o 
   6   9   0       18.19       22.65      0.87 o 
   7   9   0        1.34        1.64      0.28 o 
   0  10   0       51.43       49.38      1.39 o 
   1  10   0      108.25      107.12      1.75 o 
   2  10   0       32.66       32.59      0.85 o 
   3  10   0        3.04        3.22      0.31 o 
   4  10   0        0.75        0.59      0.25 o 
   5  10   0        3.47        3.01      0.41 o 
   6  10   0        6.00       10.19      0.97 o 
   7  10   0        6.86        7.11      0.89 o 
   1  11   0       92.93       87.94      1.53 o 
   2  11   0       12.66       11.03      0.66 o 
   3  11   0        2.90        2.98      0.34 o 
   4  11   0        3.70        2.96      0.42 o 
   5  11   0        0.15        0.37      0.49 o 
   0  12   0       56.36       56.03      1.61 o 
   1  12   0        0.34        0.35      0.23 o 
   2  12   0        0.37        0.37      0.24 o 
   3  12   0       14.78       15.10      0.78 o 
   4  12   0        0.88        0.51      0.56 o 
   0   0   1      538.74      563.05      8.74 o 
   1   0   1      198.63      222.50      3.44 o 
   2   0   1      638.11      604.37     11.10 o 
   3   0   1      419.65      417.79      7.75 o 
   4   0   1      359.74      347.98      9.23 o 
   5   0   1       46.28       40.65      1.00 o 
   6   0   1        1.90        1.46      0.25 o 
   7   0   1      194.99      188.30      3.81 o 
   8   0   1       30.40       27.97      0.92 o 
   9   0   1       39.66       41.13      1.22 o 
  10   0   1        0.11        0.27      0.24 o 
  11   0   1        1.88        1.81      0.40 o 
 -10   1   1        2.04        1.85      0.39 o 
  -9   1   1       19.47       19.85      1.08 o 
  -8   1   1       14.77       16.13      0.67 o 
  -7   1   1       11.62        8.45      0.46 o 
  -6   1   1      179.60      170.38      7.30 o 
  -5   1   1        8.35        6.76      0.34 o 
  -4   1   1       22.93       23.52      0.63 o 
  -3   1   1      538.14      551.44     10.01 o 
  -2   1   1     5417.27     5145.68    126.41 o 
  -1   1   1     1526.49     1545.32     23.03 o 
   0   1   1      304.94      307.76      4.07 o 
   1   1   1     1525.32     1514.00     20.03 o 
   2   1   1     5417.46     5130.34     84.56 o 
   3   1   1      538.59      533.08     10.13 o 
   4   1   1       23.03       23.19      0.58 o 
   5   1   1        8.30        6.17      0.62 o 
   6   1   1      179.54      168.69      9.91 o 
   7   1   1       11.60        8.89      0.55 o 
   8   1   1       14.75       14.61      0.53 o 
   9   1   1       19.50       20.17      0.66 o 
  10   1   1        2.05        1.44      0.28 o 
 -10   2   1       12.97       13.26      1.23 o 
  -9   2   1       27.61       30.80      1.00 o 
  -8   2   1       10.72       11.30      0.57 o 
  -7   2   1      135.84      140.29      3.37 o 
  -6   2   1        6.47        3.59      0.30 o 
  -5   2   1      413.80      426.45      8.46 o 
  -4   2   1      465.02      487.40      9.09 o 
  -3   2   1       81.82       88.12      1.53 o 
  -2   2   1     3503.85     3491.36     45.41 o 
  -1   2   1     3358.90     3330.12     44.78 o 
   0   2   1       99.84      102.75      1.28 o 
   1   2   1     3358.87     3230.47     48.85 o 
   2   2   1     3505.65     3409.72     53.54 o 
   3   2   1       81.63       87.82      1.46 o 
   4   2   1      465.90      490.22      7.50 o 
   5   2   1      413.63      431.67      6.65 o 
   6   2   1        6.51        4.15      0.28 o 
   7   2   1      135.78      140.23      2.42 o 
   8   2   1       10.67       11.18      0.46 o 
   9   2   1       27.61       28.72      0.81 o 
  10   2   1       12.95       14.17      0.71 o 
 -10   3   1       10.09        9.52      0.57 o 
  -9   3   1        8.40        7.37      0.43 o 
  -8   3   1        1.08        0.71      0.22 o 
  -7   3   1        9.16        7.02      0.52 o 
  -6   3   1      181.76      196.50      5.59 o 
  -5   3   1       19.79       19.48      0.61 o 
  -4   3   1      141.61      154.83      2.17 o 
  -3   3   1      250.29      278.98      3.36 o 
  -2   3   1       28.61       22.50      0.35 o 
  -1   3   1     1599.75     1596.93     21.01 o 
   0   3   1      647.20      622.38      7.34 o 
   1   3   1     1599.81     1593.45     17.05 o 
   2   3   1       28.48       22.65      0.35 o 
   3   3   1      250.07      277.17      3.35 o 
   4   3   1      141.77      153.42      2.17 o 
   5   3   1       19.65       20.80      0.52 o 
   6   3   1      181.73      197.29      3.23 o 
   7   3   1        9.19        7.74      0.36 o 
   8   3   1        1.08        0.27      0.32 o 
   9   3   1        8.37        8.57      0.45 o 
  10   3   1       10.08        8.70      0.68 o 
 -10   4   1       15.55       15.18      0.77 o 
  -9   4   1        9.81       10.64      0.63 o 
  -8   4   1       14.59       12.43      1.22 o 
  -7   4   1       33.14       30.31      1.03 o 
  -6   4   1        8.30       10.61      0.40 o 
  -5   4   1      128.88      127.02      2.12 o 
  -4   4   1       47.25       42.06      0.64 o 
  -3   4   1      144.61      154.75      1.93 o 
  -2   4   1      554.61      618.80      7.34 o 
  -1   4   1       97.83      100.82      1.43 o 
   0   4   1      198.74      192.54      2.34 o 
   1   4   1       97.87      100.07      1.14 o 
   2   4   1      554.41      623.85      7.35 o 
   3   4   1      144.57      154.82      2.14 o 
   4   4   1       47.15       41.96      0.64 o 
   5   4   1      128.91      128.30      1.87 o 
   6   4   1        8.28       10.60      0.40 o 
   7   4   1       33.15       30.65      1.00 o 
   8   4   1       14.56       11.99      0.51 o 
   9   4   1        9.76        9.05      0.60 o 
  10   4   1       15.56       16.71      1.03 o 
 -10   5   1        0.53        0.00      0.34 o 
  -9   5   1        4.39        5.14      0.59 o 
  -8   5   1       10.09        8.81      0.57 o 
  -7   5   1       49.61       51.16      1.39 o 
  -6   5   1      210.40      218.76      3.64 o 
  -5   5   1      115.63      114.74      1.53 o 
  -4   5   1      119.02      117.53      1.53 o 
  -3   5   1      201.95      210.41      2.60 o 
  -2   5   1       40.55       44.95      0.64 o 
  -1   5   1      341.57      355.34      4.80 o 
   0   5   1      227.32      236.22      2.86 o 
   1   5   1      341.72      357.34      4.28 o 
   2   5   1       40.62       45.60      0.89 o 
   3   5   1      202.30      212.57      3.73 o 
   4   5   1      119.12      117.68      1.53 o 
   5   5   1      115.79      116.86      2.30 o 
   6   5   1      210.40      220.95      3.66 o 
   7   5   1       49.58       49.01      1.59 o 
   8   5   1       10.09        9.40      0.57 o 
   9   5   1        4.40        4.17      0.46 o 
  10   5   1        0.53        0.60      0.32 o 
  -9   6   1       16.68       17.77      0.83 o 
  -8   6   1        5.41        5.52      0.49 o 
  -7   6   1       53.39       46.98      1.33 o 
  -6   6   1      107.52      102.30      1.90 o 
  -5   6   1       54.73       56.94      1.32 o 
  -4   6   1       29.31       25.94      0.55 o 
  -3   6   1       10.88        9.20      0.29 o 
  -2   6   1       39.90       36.64      0.65 o 
  -1   6   1      120.18      132.41      1.89 o 
   0   6   1       10.71       11.27      0.23 o 
   1   6   1      120.20      132.00      1.90 o 
   2   6   1       39.83       38.28      0.67 o 
   3   6   1       10.84        8.74      0.29 o 
   4   6   1       29.31       26.10      0.54 o 
   5   6   1       54.71       58.22      1.28 o 
   6   6   1      107.54      103.62      1.91 o 
   7   6   1       53.37       45.38      1.32 o 
   8   6   1        5.43        4.92      0.52 o 
   9   6   1       16.68       18.20      0.84 o 
  -9   7   1        4.63        4.26      0.50 o 
  -8   7   1       18.14       14.84      0.97 o 
  -7   7   1       13.10       15.50      0.71 o 
  -6   7   1        5.71        6.91      0.52 o 
  -5   7   1       67.63       72.41      1.20 o 
  -4   7   1       34.33       35.59      0.79 o 
  -3   7   1      162.17      161.36      4.22 o 
  -2   7   1       14.25       15.39      0.38 o 
  -1   7   1       79.05       75.14      1.38 o 
   0   7   1       38.56       42.94      0.92 o 
   1   7   1       78.98       72.95      1.16 o 
   2   7   1       14.28       15.24      0.50 o 
   3   7   1      162.39      164.40      3.87 o 
   4   7   1       34.26       35.42      0.87 o 
   5   7   1       67.48       70.27      1.41 o 
   6   7   1        5.71        6.10      0.64 o 
   7   7   1       13.08       15.60      0.75 o 
   8   7   1       18.13       15.13      0.76 o 
   9   7   1        4.62        4.05      0.49 o 
  -8   8   1        2.68        2.92      0.43 o 
  -7   8   1       13.22       12.46      0.52 o 
  -6   8   1       22.54       23.23      1.14 o 
  -5   8   1        2.30        2.05      0.22 o 
  -4   8   1      115.64      117.57      1.80 o 
  -3   8   1       27.40       27.93      0.71 o 
  -2   8   1      226.98      235.31      3.88 o 
  -1   8   1        0.77        0.74      0.20 o 
   0   8   1       18.57       16.95      0.46 o 
   1   8   1        0.76        0.73      0.21 o 
   2   8   1      227.02      235.59      3.89 o 
   3   8   1       27.43       28.31      0.72 o 
   4   8   1      115.68      116.43      2.10 o 
   5   8   1        2.30        1.76      0.31 o 
   6   8   1       22.50       22.64      0.69 o 
   7   8   1       13.22       13.93      0.56 o 
   8   8   1        2.70        2.63      0.41 o 
  -7   9   1        0.19       -0.17      0.41 o 
  -6   9   1        5.66        5.44      0.47 o 
  -5   9   1        3.76        4.25      0.59 o 
  -4   9   1       24.25       22.43      0.65 o 
  -3   9   1       96.33       90.47      2.58 o 
  -2   9   1       36.55       34.70      1.19 o 
  -1   9   1       22.64       20.14      0.54 o 
   0   9   1       16.61       14.42      0.45 o 
   1   9   1       22.60       20.46      0.63 o 
   2   9   1       36.60       33.48      0.84 o 
   3   9   1       96.16       90.80      2.29 o 
   4   9   1       24.27       21.68      0.84 o 
   5   9   1        3.73        4.47      0.45 o 
   6   9   1        5.66        5.59      1.10 o 
   7   9   1        0.19       -0.21      0.21 o 
  -6  10   1        4.63        4.64      0.75 o 
  -5  10   1        4.41        4.91      0.78 o 
  -4  10   1       14.30       13.57      0.90 o 
  -3  10   1        5.23        4.80      0.41 o 
  -2  10   1        6.64        6.21      0.38 o 
  -1  10   1       25.61       25.47      0.64 o 
   0  10   1        1.27        1.27      0.23 o 
   1  10   1       25.55       25.19      0.75 o 
   2  10   1        6.64        6.72      0.58 o 
   3  10   1        5.24        4.66      0.47 o 
   4  10   1       14.30       12.57      0.85 o 
   5  10   1        4.41        3.85      0.45 o 
   6  10   1        4.64        5.18      0.51 o 
  -5  11   1        0.44       -0.32      0.42 o 
  -4  11   1        0.99        0.53      0.56 o 
  -3  11   1        2.71        3.05      0.42 o 
  -2  11   1       18.63       18.89      0.66 o 
  -1  11   1       60.70       63.78      1.75 o 
   0  11   1        3.47        3.72      0.32 o 
   1  11   1       60.65       62.86      1.20 o 
   2  11   1       18.62       19.01      0.85 o 
   3  11   1        2.70        2.05      0.41 o 
   4  11   1        0.98        1.02      0.34 o 
   5  11   1        0.43        0.33      0.33 o 
  -4  12   1        1.98        1.60      0.59 o 
  -3  12   1        6.27        5.77      0.54 o 
  -2  12   1        1.84        2.63      0.35 o 
  -1  12   1        2.11        1.58      0.32 o 
   0  12   1       10.29       11.17      0.63 o 
   1  12   1        2.10        2.23      0.38 o 
   2  12   1        1.82        1.74      0.42 o 
   3  12   1        6.26        6.14      0.64 o 
   4  12   1        1.99        1.97      0.43 o 
   0   0   2     4368.19     4482.38     68.47 o 
   1   0   2     1277.54     1271.49     16.76 o 
   2   0   2     1989.67     2015.37     30.33 o 
   3   0   2      177.64      181.99      2.87 o 
   4   0   2      134.25      152.74      2.47 o 
   5   0   2       24.99       25.38      0.62 o 
   6   0   2       47.92       54.30      1.07 o 
   7   0   2       11.42       12.78      0.46 o 
   8   0   2       79.88       76.40      1.49 o 
   9   0   2        0.13        0.02      0.20 o 
  10   0   2        1.85        1.11      0.34 o 
 -10   1   2       12.66       15.76      0.76 o 
  -9   1   2       36.08       35.35      1.12 o 
  -8   1   2       49.49       47.65      1.30 o 
  -7   1   2       68.85       70.64      2.42 o 
  -6   1   2      184.67      169.96      4.84 o 
  -5   1   2      140.82      154.40      3.09 o 
  -4   1   2       48.06       48.92      1.14 o 
  -3   1   2      156.64      145.06      6.45 o 
  -2   1   2       26.05       25.75      0.42 o 
  -1   1   2      264.02      269.31      4.11 o 
   0   1   2      205.14      185.52      2.49 o 
   1   1   2      264.44      264.09      3.56 o 
   2   1   2       25.99       25.48      0.43 o 
   3   1   2      156.96      146.84      2.04 o 
   4   1   2       47.98       50.02      0.93 o 
   5   1   2      140.74      152.45      2.53 o 
   6   1   2      184.76      169.18      6.05 o 
   7   1   2       68.90       69.63      1.36 o 
   8   1   2       49.49       46.46      1.04 o 
   9   1   2       36.08       36.06      1.15 o 
  10   1   2       12.66       13.50      0.57 o 
 -10   2   2        7.49        7.37      0.56 o 
  -9   2   2       32.63       31.94      1.04 o 
  -8   2   2       26.03       22.82      0.82 o 
  -7   2   2        9.41        9.51      0.50 o 
  -6   2   2       14.18       12.12      1.30 o 
  -5   2   2       99.29      108.33      2.26 o 
  -4   2   2      117.89      130.10      2.14 o 
  -3   2   2      531.29      549.72      8.31 o 
  -2   2   2       69.10       68.34      1.42 o 
  -1   2   2      780.40      761.55     12.56 o 
   0   2   2      506.30      466.11      5.52 o 
   1   2   2      780.51      757.10      9.96 o 
   2   2   2       69.11       67.51      0.90 o 
   3   2   2      531.20      541.04      7.22 o 
   4   2   2      117.67      128.79      2.14 o 
   5   2   2       99.32      107.59      1.86 o 
   6   2   2       14.13       11.88      0.75 o 
   7   2   2        9.39        9.45      0.41 o 
   8   2   2       26.03       23.36      0.96 o 
   9   2   2       32.63       31.89      0.85 o 
  10   2   2        7.48        7.66      0.56 o 
 -10   3   2        0.15        0.27      0.24 o 
  -9   3   2        3.60        3.81      0.42 o 
  -8   3   2        8.05        6.89      0.47 o 
  -7   3   2       10.01        9.40      0.62 o 
  -6   3   2       12.41       13.27      0.69 o 
  -5   3   2      205.82      230.82      4.49 o 
  -4   3   2      354.14      391.29      5.99 o 
  -3   3   2      284.75      283.32      4.38 o 
  -2   3   2       42.69       35.58      0.65 o 
  -1   3   2      312.99      299.67      3.59 o 
   0   3   2      902.49      918.90     10.81 o 
   1   3   2      312.40      299.56      3.59 o 
   2   3   2       42.48       35.16      0.46 o 
   3   3   2      284.82      280.49      3.82 o 
   4   3   2      354.50      382.88      5.21 o 
   5   3   2      205.81      230.61      3.22 o 
   6   3   2       12.33       12.66      0.51 o 
   7   3   2        9.97        9.95      0.66 o 
   8   3   2        8.01        7.27      0.50 o 
   9   3   2        3.61        3.08      0.32 o 
  10   3   2        0.14        0.73      0.25 o 
 -10   4   2        7.47        6.84      0.57 o 
  -9   4   2        7.17        6.03      0.61 o 
  -8   4   2       17.02       14.69      0.55 o 
  -7   4   2       14.97       12.17      0.48 o 
  -6   4   2      100.91      102.67      2.21 o 
  -5   4   2       46.90       50.69      0.88 o 
  -4   4   2      133.43      137.51      1.98 o 
  -3   4   2       36.94       34.64      0.54 o 
  -2   4   2      661.14      736.74      9.65 o 
  -1   4   2       60.37       59.50      0.89 o 
   0   4   2      981.64     1101.62     12.95 o 
   1   4   2       60.36       58.72      0.82 o 
   2   4   2      661.33      720.67      7.82 o 
   3   4   2       37.01       36.48      0.55 o 
   4   4   2      133.38      137.47      1.99 o 
   5   4   2       46.87       50.62      1.61 o 
   6   4   2      101.13      102.86      2.16 o 
   7   4   2       15.00       12.60      0.46 o 
   8   4   2       17.00       15.73      0.75 o 
   9   4   2        7.16        6.98      0.53 o 
  10   4   2        7.48        7.63      0.58 o 
  -9   5   2        0.33        0.14      0.28 o 
  -8   5   2        1.53        1.54      0.34 o 
  -7   5   2       11.26       11.11      0.90 o 
  -6   5   2       26.41       26.15      0.70 o 
  -5   5   2       17.48       15.90      0.44 o 
  -4   5   2       17.18       14.08      0.31 o 
  -3   5   2      297.45      298.94      3.63 o 
  -2   5   2      356.86      377.25      5.05 o 
  -1   5   2      209.61      226.90      3.13 o 
   0   5   2      248.24      268.11      3.25 o 
   1   5   2      209.56      228.90      2.53 o 
   2   5   2      356.84      371.65      4.08 o 
   3   5   2      297.44      300.04      3.64 o 
   4   5   2       17.22       14.96      0.37 o 
   5   5   2       17.50       15.55      0.42 o 
   6   5   2       26.36       25.86      0.86 o 
   7   5   2       11.28       10.51      1.28 o 
   8   5   2        1.54        1.53      0.32 o 
   9   5   2        0.34        0.04      0.28 o 
  -9   6   2        0.74        1.16      0.42 o 
  -8   6   2        2.26        2.52      0.41 o 
  -7   6   2        9.62       10.17      0.59 o 
  -6   6   2       27.45       26.56      0.80 o 
  -5   6   2       57.32       57.95      1.00 o 
  -4   6   2       27.18       26.64      0.56 o 
  -3   6   2      132.77      132.25      3.05 o 
  -2   6   2       33.57       31.78      0.59 o 
  -1   6   2      160.04      179.98      2.51 o 
   0   6   2      211.78      211.02      2.89 o 
   1   6   2      160.27      178.94      2.03 o 
   2   6   2       33.58       32.16      0.60 o 
   3   6   2      132.87      138.73      1.98 o 
   4   6   2       27.23       27.51      0.70 o 
   5   6   2       57.21       56.29      1.19 o 
   6   6   2       27.48       26.59      0.73 o 
   7   6   2        9.60        9.25      0.45 o 
   8   6   2        2.25        2.79      0.39 o 
   9   6   2        0.73        1.08      0.33 o 
  -9   7   2        1.22        1.21      0.41 o 
  -8   7   2        7.88        9.76      0.62 o 
  -7   7   2        6.20        6.50      0.49 o 
  -6   7   2        2.37        1.55      0.24 o 
  -5   7   2       13.24       11.39      0.45 o 
  -4   7   2       54.58       50.46      1.04 o 
  -3   7   2      134.21      134.84      1.99 o 
  -2   7   2       23.75       22.11      0.48 o 
  -1   7   2      124.42      141.07      2.02 o 
   0   7   2        8.02        8.60      0.38 o 
   1   7   2      124.30      139.03      2.04 o 
   2   7   2       23.91       22.50      0.50 o 
   3   7   2      134.25      136.41      2.35 o 
   4   7   2       54.65       48.06      1.19 o 
   5   7   2       13.20       10.48      0.45 o 
   6   7   2        2.38        1.78      0.27 o 
   7   7   2        6.18        5.61      0.38 o 
   8   7   2        7.86        9.23      0.62 o 
   9   7   2        1.23        1.46      0.35 o 
  -8   8   2        1.74        1.92      0.67 o 
  -7   8   2       17.40       17.52      0.63 o 
  -6   8   2        6.84        6.56      0.39 o 
  -5   8   2       62.76       64.94      1.32 o 
  -4   8   2       11.28        9.75      0.72 o 
  -3   8   2        7.60        6.20      0.44 o 
  -2   8   2       61.29       60.08      1.19 o 
  -1   8   2       38.50       38.51      0.76 o 
   0   8   2       18.47       15.80      0.45 o 
   1   8   2       38.59       38.88      0.89 o 
   2   8   2       61.26       59.19      1.55 o 
   3   8   2        7.62        6.60      0.48 o 
   4   8   2       11.25        9.62      0.43 o 
   5   8   2       62.70       63.15      1.34 o 
   6   8   2        6.84        6.39      0.40 o 
   7   8   2       17.37       17.86      0.89 o 
   8   8   2        1.74        1.32      0.36 o 
  -7   9   2        3.72        4.48      0.64 o 
  -6   9   2        0.38        0.74      0.30 o 
  -5   9   2       16.03       14.86      0.67 o 
  -4   9   2       31.64       29.03      0.95 o 
  -3   9   2        0.48        0.53      0.26 o 
  -2   9   2       73.78       68.39      2.72 o 
  -1   9   2        8.03        8.95      0.36 o 
   0   9   2       44.16       45.92      0.89 o 
   1   9   2        8.05        7.66      0.53 o 
   2   9   2       73.75       71.85      3.01 o 
   3   9   2        0.47        0.03      0.27 o 
   4   9   2       31.68       28.16      0.99 o 
   5   9   2       16.04       14.55      0.86 o 
   6   9   2        0.39        1.53      1.10 o 
   7   9   2        3.72        3.99      0.37 o 
  -6  10   2        1.37        1.93      0.38 o 
  -5  10   2        6.11        6.31      1.19 o 
  -4  10   2        8.16        8.52      0.53 o 
  -3  10   2       18.11       16.66      0.72 o 
  -2  10   2        5.56        7.37      0.69 o 
  -1  10   2       28.44       27.95      0.79 o 
   0  10   2       17.72       18.31      0.53 o 
   1  10   2       28.36       27.10      0.99 o 
   2  10   2        5.55        5.87      0.51 o 
   3  10   2       18.11       17.30      0.79 o 
   4  10   2        8.14        8.16      0.83 o 
   5  10   2        6.08        5.19      0.52 o 
   6  10   2        1.38        0.80      0.33 o 
  -5  11   2        7.20        8.44      0.59 o 
  -4  11   2        1.51        0.74      0.32 o 
  -3  11   2       11.11       11.93      0.66 o 
  -2  11   2       11.18       10.41      0.51 o 
  -1  11   2        2.54        2.09      0.38 o 
   0  11   2       11.80       10.22      0.69 o 
   1  11   2        2.54        1.89      0.40 o 
   2  11   2       11.19        9.85      0.88 o 
   3  11   2       11.07       11.18      0.68 o 
   4  11   2        1.52        0.98      0.53 o 
   5  11   2        7.20        6.61      0.59 o 
  -3  12   2        0.38        0.83      0.65 o 
  -2  12   2        2.56        3.24      0.44 o 
  -1  12   2        4.87        5.55      0.53 o 
   0  12   2       10.36       11.42      0.70 o 
   1  12   2        4.89        5.04      0.81 o 
   2  12   2        2.57        3.12      0.47 o 
   3  12   2        0.38        0.29      0.40 o 
   0   0   3     1149.84     1221.18     21.53 o 
   1   0   3       32.49       26.94      0.36 o 
   2   0   3      276.42      294.73      4.56 o 
   3   0   3      578.12      578.60      8.83 o 
   4   0   3        5.94        4.29      0.21 o 
   5   0   3        6.35        8.67      0.32 o 
   6   0   3        5.46        5.41      0.30 o 
   7   0   3        0.06        0.15      0.16 o 
   8   0   3       86.89       79.18      3.89 o 
   9   0   3        5.73        7.45      1.26 o 
  10   0   3        8.62        8.26      0.84 o 
 -10   1   3        5.87        5.68      0.95 o 
  -9   1   3        5.39        5.64      0.50 o 
  -8   1   3       13.15       12.75      0.64 o 
  -7   1   3       54.67       51.85      1.37 o 
  -6   1   3       47.08       45.60      0.94 o 
  -5   1   3      126.07      118.71      3.06 o 
  -4   1   3       43.38       40.44      0.79 o 
  -3   1   3       46.95       52.89      1.57 o 
  -2   1   3      101.17       80.34      1.18 o 
  -1   1   3      189.42      196.58      2.44 o 
   0   1   3      544.14      537.82      7.10 o 
   1   1   3      189.80      195.43      2.38 o 
   2   1   3      101.15       81.39      1.19 o 
   3   1   3       46.95       53.30      0.84 o 
   4   1   3       43.42       40.66      0.81 o 
   5   1   3      125.96      120.21      4.08 o 
   6   1   3       47.13       46.32      0.96 o 
   7   1   3       54.70       52.24      1.10 o 
   8   1   3       13.15       11.84      0.53 o 
   9   1   3        5.38        6.07      0.51 o 
  10   1   3        5.88        6.21      0.55 o 
 -10   2   3        0.94        0.67      0.41 o 
  -9   2   3       23.41       23.11      1.93 o 
  -8   2   3       17.57       16.54      0.73 o 
  -7   2   3      101.13      102.56      2.34 o 
  -6   2   3       27.36       28.33      1.04 o 
  -5   2   3       10.75       10.32      0.35 o 
  -4   2   3      211.61      219.79      3.06 o 
  -3   2   3      302.07      317.36      4.94 o 
  -2   2   3      413.45      402.24      6.20 o 
  -1   2   3      972.01      993.41     12.95 o 
   0   2   3      142.19      139.94      1.95 o 
   1   2   3      972.55      977.38     12.93 o 
   2   2   3      413.47      402.36      5.38 o 
   3   2   3      302.13      316.87      3.83 o 
   4   2   3      211.33      224.28      3.09 o 
   5   2   3       10.75       10.52      0.37 o 
   6   2   3       27.36       28.01      0.69 o 
   7   2   3      101.10      106.39      1.92 o 
   8   2   3       17.64       17.80      0.94 o 
   9   2   3       23.40       23.05      0.72 o 
  10   2   3        0.94        1.35      0.49 o 
 -10   3   3        5.27        5.05      0.52 o 
  -9   3   3        4.04        5.12      0.50 o 
  -8   3   3       22.62       24.39      0.88 o 
  -7   3   3        2.05        2.40      0.33 o 
  -6   3   3       61.22       54.90      1.62 o 
  -5   3   3       74.13       79.27      1.77 o 
  -4   3   3        0.06        0.47      0.14 o 
  -3   3   3       76.45       77.48      1.67 o 
  -2   3   3       34.92       35.27      0.77 o 
  -1   3   3      764.93      802.49     10.55 o 
   0   3   3        6.32        7.27      0.19 o 
   1   3   3      764.80      799.13      9.46 o 
   2   3   3       35.03       35.24      0.61 o 
   3   3   3       76.47       76.60      1.05 o 
   4   3   3        0.06        0.53      0.13 o 
   5   3   3       74.00       79.11      1.27 o 
   6   3   3       61.30       56.55      1.14 o 
   7   3   3        2.05        2.35      0.26 o 
   8   3   3       22.60       24.90      0.99 o 
   9   3   3        4.03        4.99      0.40 o 
  10   3   3        5.27        5.13      0.53 o 
 -10   4   3        6.18        4.97      0.53 o 
  -9   4   3        8.42        9.72      0.62 o 
  -8   4   3        9.49        8.55      0.53 o 
  -7   4   3       12.13       10.92      0.56 o 
  -6   4   3       48.80       45.07      1.90 o 
  -5   4   3       12.43       13.71      0.65 o 
  -4   4   3      118.87      125.61      2.10 o 
  -3   4   3       21.24       15.30      0.53 o 
  -2   4   3       30.68       20.55      0.40 o 
  -1   4   3      254.36      267.87      2.98 o 
   0   4   3      305.07      351.65      4.23 o 
   1   4   3      253.93      269.57      3.26 o 
   2   4   3       30.60       21.45      0.36 o 
   3   4   3       21.17       15.25      0.33 o 
   4   4   3      118.71      122.39      1.83 o 
   5   4   3       12.46       14.21      1.03 o 
   6   4   3       48.78       42.23      1.29 o 
   7   4   3       12.15       11.75      0.51 o 
   8   4   3        9.51        9.62      0.45 o 
   9   4   3        8.41       10.02      1.05 o 
  10   4   3        6.17        6.32      0.54 o 
  -9   5   3        1.17        1.11      0.33 o 
  -8   5   3       13.28       13.90      1.25 o 
  -7   5   3       43.25       46.38      1.32 o 
  -6   5   3       36.12       34.88      0.86 o 
  -5   5   3        4.50        4.62      0.25 o 
  -4   5   3      267.33      266.52      4.84 o 
  -3   5   3      166.82      167.85      3.28 o 
  -2   5   3      239.91      256.41      3.50 o 
  -1   5   3       26.34       31.38      0.46 o 
   0   5   3        1.01        4.06      0.17 o 
   1   5   3       26.32       31.62      0.55 o 
   2   5   3      239.84      254.45      3.13 o 
   3   5   3      166.75      169.39      2.28 o 
   4   5   3      267.67      267.74      4.18 o 
   5   5   3        4.49        4.49      0.25 o 
   6   5   3       36.14       34.53      0.86 o 
   7   5   3       43.25       43.06      1.29 o 
   8   5   3       13.29       14.06      1.26 o 
   9   5   3        1.17        1.12      0.33 o 
  -9   6   3        1.75        1.69      0.39 o 
  -8   6   3        6.79        5.48      0.95 o 
  -7   6   3        3.58        2.98      0.39 o 
  -6   6   3       10.22       10.26      0.46 o 
  -5   6   3       24.67       27.82      0.73 o 
  -4   6   3       62.82       61.42      1.22 o 
  -3   6   3      106.69      119.19      2.07 o 
  -2   6   3       75.28       77.33      1.42 o 
  -1   6   3        4.09        3.78      0.17 o 
   0   6   3       94.25       94.39      2.74 o 
   1   6   3        4.12        3.99      0.17 o 
   2   6   3       75.30       79.86      1.09 o 
   3   6   3      106.57      119.50      2.28 o 
   4   6   3       62.89       60.27      1.24 o 
   5   6   3       24.68       29.92      0.78 o 
   6   6   3       10.22        9.27      0.45 o 
   7   6   3        3.59        3.40      0.33 o 
   8   6   3        6.78        6.61      0.53 o 
   9   6   3        1.73        2.23      0.40 o 
  -8   7   3        0.36        0.42      0.30 o 
  -7   7   3       18.00       16.35      0.61 o 
  -6   7   3        1.05        0.87      0.23 o 
  -5   7   3       33.94       34.16      0.84 o 
  -4   7   3        1.68        1.41      0.23 o 
  -3   7   3      187.64      184.91      3.13 o 
  -2   7   3       66.34       65.20      1.98 o 
  -1   7   3       15.20       13.94      0.44 o 
   0   7   3       29.79       30.06      0.73 o 
   1   7   3       15.28       14.58      0.48 o 
   2   7   3       66.40       65.46      1.39 o 
   3   7   3      187.66      192.63      4.21 o 
   4   7   3        1.68        1.87      0.26 o 
   5   7   3       33.92       33.28      0.86 o 
   6   7   3        1.04        1.07      0.24 o 
   7   7   3       17.95       15.44      0.60 o 
   8   7   3        0.36        0.15      0.64 o 
  -8   8   3        0.76        1.12      0.35 o 
  -7   8   3        0.54        1.01      0.25 o 
  -6   8   3        2.30        1.90      0.26 o 
  -5   8   3        8.23        8.38      0.41 o 
  -4   8   3       85.23       85.99      1.63 o 
  -3   8   3        3.84        3.65      0.60 o 
  -2   8   3       17.62       15.94      0.66 o 
  -1   8   3       35.20       33.88      1.15 o 
   0   8   3       22.82       25.27      0.90 o 
   1   8   3       35.26       33.74      1.08 o 
   2   8   3       17.64       16.44      0.71 o 
   3   8   3        3.85        3.07      0.39 o 
   4   8   3       85.29       84.22      1.66 o 
   5   8   3        8.23        8.14      0.44 o 
   6   8   3        2.31        2.06      0.30 o 
   7   8   3        0.53        0.94      0.25 o 
   8   8   3        0.77        1.20      0.47 o 
  -7   9   3        6.68        8.73      0.61 o 
  -6   9   3        4.26        7.31      0.54 o 
  -5   9   3        2.21        2.24      0.36 o 
  -4   9   3       11.22       12.24      0.60 o 
  -3   9   3        3.54        4.66      0.42 o 
  -2   9   3       16.29       14.30      0.56 o 
  -1   9   3       41.73       42.40      1.27 o 
   0   9   3       21.99       23.56      1.01 o 
   1   9   3       41.68       44.27      1.95 o 
   2   9   3       16.32       15.68      0.75 o 
   3   9   3        3.53        4.64      0.46 o 
   4   9   3       11.22       10.59      0.63 o 
   5   9   3        2.20        1.78      0.38 o 
   6   9   3        4.24        6.89      0.57 o 
   7   9   3        6.67        9.20      0.69 o 
  -6  10   3       24.70       26.74      1.01 o 
  -5  10   3        1.03        0.94      0.31 o 
  -4  10   3        0.96        1.13      0.32 o 
  -3  10   3        8.50        8.34      0.53 o 
  -2  10   3        6.86        7.43      0.53 o 
  -1  10   3        1.80        1.81      0.38 o 
   0  10   3       47.80       45.59      1.37 o 
   1  10   3        1.80        1.66      0.37 o 
   2  10   3        6.86        7.01      0.56 o 
   3  10   3        8.52        7.94      0.70 o 
   4  10   3        0.96        0.56      0.32 o 
   5  10   3        1.02        0.94      0.36 o 
   6  10   3       24.69       24.77      1.02 o 
  -4  11   3        7.05        7.23      0.59 o 
  -3  11   3        0.91        0.97      0.31 o 
  -2  11   3        3.11        3.74      0.45 o 
  -1  11   3       13.27       11.64      0.68 o 
   0  11   3       28.51       30.60      1.77 o 
   1  11   3       13.27       11.87      0.71 o 
   2  11   3        3.11        3.30      0.68 o 
   3  11   3        0.91        1.26      0.50 o 
   4  11   3        7.03        6.90      0.60 o 
  -2  12   3        7.80        7.98      0.87 o 
  -1  12   3        9.35       11.11      0.70 o 
   0  12   3        0.01        0.65      0.53 o 
   1  12   3        9.33       12.35      0.92 o 
   2  12   3        7.83        9.32      0.70 o 
   0   0   4      358.22      353.06      6.88 o 
   1   0   4      429.41      469.11      5.10 o 
   2   0   4       36.63       38.58      0.57 o 
   3   0   4      179.23      161.27      2.62 o 
   4   0   4       98.26       97.25      2.36 o 
   5   0   4       87.33       87.94      1.57 o 
   6   0   4        2.06        2.05      0.47 o 
   7   0   4        0.78        0.96      0.30 o 
   8   0   4       11.68       12.41      0.65 o 
   9   0   4        1.36        2.26      0.39 o 
  10   0   4        1.70        1.83      0.44 o 
 -10   1   4       13.76       15.90      1.15 o 
  -9   1   4        0.36        0.60      0.31 o 
  -8   1   4       37.42       40.31      1.22 o 
  -7   1   4       25.97       26.86      0.90 o 
  -6   1   4        4.53        3.97      0.39 o 
  -5   1   4       24.69       24.20      0.81 o 
  -4   1   4        8.73        8.28      0.62 o 
  -3   1   4       32.52       29.10      0.54 o 
  -2   1   4      137.27      134.53      1.91 o 
  -1   1   4      362.62      402.26      4.82 o 
   0   1   4      186.92      201.53      2.77 o 
   1   1   4      362.87      404.21      4.82 o 
   2   1   4      137.04      136.02      1.71 o 
   3   1   4       32.54       30.05      0.56 o 
   4   1   4        8.67        8.43      0.37 o 
   5   1   4       24.66       25.73      0.78 o 
   6   1   4        4.54        3.79      0.28 o 
   7   1   4       25.98       25.97      1.49 o 
   8   1   4       37.44       39.15      1.21 o 
   9   1   4        0.37        0.16      0.31 o 
  10   1   4       13.76       15.74      0.81 o 
 -10   2   4       14.69       16.10      0.81 o 
  -9   2   4        6.56        7.22      0.56 o 
  -8   2   4        8.34        7.73      0.93 o 
  -7   2   4       50.01       47.83      1.34 o 
  -6   2   4        8.64        6.44      0.54 o 
  -5   2   4       20.75       21.99      0.75 o 
  -4   2   4       23.18       23.26      0.95 o 
  -3   2   4        9.20       12.07      0.58 o 
  -2   2   4      520.70      551.75      8.56 o 
  -1   2   4      270.48      260.07      4.09 o 
   0   2   4       18.47       18.00      0.39 o 
   1   2   4      270.06      257.03      3.53 o 
   2   2   4      520.62      562.04      7.43 o 
   3   2   4        9.20       12.79      0.35 o 
   4   2   4       23.24       24.53      0.52 o 
   5   2   4       20.70       23.65      0.61 o 
   6   2   4        8.62        6.73      0.57 o 
   7   2   4       50.03       50.71      1.10 o 
   8   2   4        8.35        7.88      0.54 o 
   9   2   4        6.55        6.48      0.54 o 
  10   2   4       14.68       16.49      0.82 o 
  -9   3   4        5.26        5.41      0.50 o 
  -8   3   4       22.96       24.42      0.91 o 
  -7   3   4       19.97       22.09      0.81 o 
  -6   3   4       19.81       20.31      0.83 o 
  -5   3   4       13.09       12.78      1.06 o 
  -4   3   4       96.44       99.86      2.15 o 
  -3   3   4        3.63        4.62      0.26 o 
  -2   3   4      417.45      429.25      6.64 o 
  -1   3   4      321.96      327.39      4.43 o 
   0   3   4      109.94      117.73      1.71 o 
   1   3   4      321.84      324.80      4.42 o 
   2   3   4      417.47      427.50      5.76 o 
   3   3   4        3.62        4.68      0.29 o 
   4   3   4       96.51       97.65      1.52 o 
   5   3   4       13.14       12.36      0.38 o 
   6   3   4       19.83       21.28      0.61 o 
   7   3   4       19.98       21.89      0.65 o 
   8   3   4       22.93       25.78      0.75 o 
   9   3   4        5.26        5.87      0.52 o 
  -9   4   4       18.22       16.94      1.12 o 
  -8   4   4        4.33        3.96      0.43 o 
  -7   4   4        1.22        0.81      0.39 o 
  -6   4   4       19.01       16.51      0.67 o 
  -5   4   4       36.92       38.13      1.03 o 
  -4   4   4      108.31      105.53      1.87 o 
  -3   4   4       19.50       23.67      0.73 o 
  -2   4   4       45.44       41.94      0.87 o 
  -1   4   4      121.18      117.44      1.54 o 
   0   4   4        5.56        5.50      0.19 o 
   1   4   4      121.25      117.99      1.73 o 
   2   4   4       45.42       42.40      0.92 o 
   3   4   4       19.51       23.93      0.47 o 
   4   4   4      108.50      106.70      1.64 o 
   5   4   4       36.94       36.26      0.87 o 
   6   4   4       19.04       18.45      0.59 o 
   7   4   4        1.21        0.70      0.32 o 
   8   4   4        4.33        3.93      0.34 o 
   9   4   4       18.21       18.57      1.23 o 
  -9   5   4        0.57        0.26      0.30 o 
  -8   5   4        7.33        6.19      0.53 o 
  -7   5   4       13.06       10.40      0.60 o 
  -6   5   4       59.58       53.15      1.18 o 
  -5   5   4       57.72       58.36      1.03 o 
  -4   5   4      117.90      115.15      1.76 o 
  -3   5   4       92.66       87.22      1.60 o 
  -2   5   4       20.81       19.94      0.49 o 
  -1   5   4       12.77       12.28      0.30 o 
   0   5   4       51.10       48.12      0.73 o 
   1   5   4       12.78       11.98      0.34 o 
   2   5   4       20.89       19.22      0.56 o 
   3   5   4       92.71       88.99      1.95 o 
   4   5   4      117.73      117.46      2.11 o 
   5   5   4       57.76       57.07      1.24 o 
   6   5   4       59.57       55.15      1.21 o 
   7   5   4       13.09       12.07      0.63 o 
   8   5   4        7.33        5.51      0.50 o 
   9   5   4        0.56        0.80      0.34 o 
  -8   6   4        4.44        5.24      0.65 o 
  -7   6   4       10.98       11.31      0.51 o 
  -6   6   4        6.41        6.23      0.44 o 
  -5   6   4      154.78      147.43      2.60 o 
  -4   6   4        4.71        4.70      0.31 o 
  -3   6   4      130.02      131.55      2.27 o 
  -2   6   4       37.99       39.63      0.75 o 
  -1   6   4        2.19        1.34      0.18 o 
   0   6   4       30.42       27.21      0.57 o 
   1   6   4        2.19        1.04      0.15 o 
   2   6   4       37.96       39.25      0.66 o 
   3   6   4      130.12      129.99      2.70 o 
   4   6   4        4.74        4.15      0.32 o 
   5   6   4      154.67      148.81      3.05 o 
   6   6   4        6.44        6.17      0.40 o 
   7   6   4       10.99       11.44      0.52 o 
   8   6   4        4.46        5.42      0.63 o 
  -8   7   4        9.05        9.98      0.66 o 
  -7   7   4        2.54        2.78      0.32 o 
  -6   7   4       31.14       28.51      0.79 o 
  -5   7   4        0.90        0.71      0.22 o 
  -4   7   4        5.20        5.21      0.33 o 
  -3   7   4       64.60       63.55      1.35 o 
  -2   7   4       70.81       69.11      1.51 o 
  -1   7   4       13.70       14.90      0.50 o 
   0   7   4       32.19       28.80      0.95 o 
   1   7   4       13.67       15.19      0.69 o 
   2   7   4       70.87       71.97      1.62 o 
   3   7   4       64.55       62.87      1.31 o 
   4   7   4        5.23        5.10      0.36 o 
   5   7   4        0.91        1.04      0.26 o 
   6   7   4       31.17       27.33      0.81 o 
   7   7   4        2.54        2.75      0.33 o 
   8   7   4        9.06       10.60      0.70 o 
  -7   8   4        1.32        2.18      0.31 o 
  -6   8   4        0.11        0.00      0.21 o 
  -5   8   4       10.60       10.08      0.46 o 
  -4   8   4       13.94       12.57      0.49 o 
  -3   8   4        2.40        3.42      0.36 o 
  -2   8   4        1.14        0.82      0.27 o 
  -1   8   4        1.13        0.82      0.30 o 
   0   8   4       17.90       19.01      1.00 o 
   1   8   4        1.13        1.31      0.32 o 
   2   8   4        1.15        0.83      0.32 o 
   3   8   4        2.39        3.01      0.36 o 
   4   8   4       13.93       12.54      0.52 o 
   5   8   4       10.57       10.60      0.51 o 
   6   8   4        0.12        0.31      0.23 o 
   7   8   4        1.32        2.33      0.33 o 
  -6   9   4        3.16        3.36      0.43 o 
  -5   9   4        1.42        1.98      0.36 o 
  -4   9   4        2.07        1.50      0.33 o 
  -3   9   4       21.80       21.14      1.16 o 
  -2   9   4        5.75        4.40      0.44 o 
  -1   9   4        8.36        7.19      0.52 o 
   0   9   4       61.45       64.57      1.72 o 
   1   9   4        8.34        5.93      0.51 o 
   2   9   4        5.76        4.06      0.60 o 
   3   9   4       21.86       20.08      1.11 o 
   4   9   4        2.06        1.48      0.37 o 
   5   9   4        1.44        2.07      0.41 o 
   6   9   4        3.17        2.87      0.48 o 
  -5  10   4        1.02        0.42      0.46 o 
  -4  10   4        9.57       11.96      0.91 o 
  -3  10   4       20.07       17.76      0.81 o 
  -2  10   4       16.74       16.28      0.78 o 
  -1  10   4       17.99       17.39      0.81 o 
   0  10   4       22.58       24.20      1.11 o 
   1  10   4       18.00       17.65      0.83 o 
   2  10   4       16.76       15.43      0.79 o 
   3  10   4       20.04       18.15      0.85 o 
   4  10   4        9.59       11.20      0.69 o 
   5  10   4        1.02        0.44      0.61 o 
  -3  11   4        6.47        7.52      0.58 o 
  -2  11   4        5.69        6.71      0.56 o 
  -1  11   4        9.05        9.05      1.19 o 
   0  11   4        2.72        2.50      0.50 o 
   1  11   4        9.05        9.65      0.66 o 
   2  11   4        5.67        6.00      0.79 o 
   3  11   4        6.47        7.62      0.65 o 
   0   0   5       26.20       26.14      0.58 o 
   1   0   5        8.83        5.72      0.16 o 
   2   0   5       16.22       12.86      0.30 o 
   3   0   5        0.09        0.63      0.19 o 
   4   0   5       55.59       54.78      1.38 o 
   5   0   5       78.52       78.29      1.85 o 
   6   0   5      156.21      155.29      7.17 o 
   7   0   5        1.61        1.79      0.36 o 
   8   0   5       22.44       23.57      0.93 o 
   9   0   5       13.85       15.67      0.78 o 
  -9   1   5       13.33       13.60      1.08 o 
  -8   1   5       29.73       28.37      1.03 o 
  -7   1   5       12.18       13.22      0.66 o 
  -6   1   5       36.09       31.57      1.01 o 
  -5   1   5       43.53       44.82      1.22 o 
  -4   1   5      100.05       94.01      3.38 o 
  -3   1   5       18.43       17.05      0.49 o 
  -2   1   5        7.21        5.16      0.22 o 
  -1   1   5      120.07      123.45      1.60 o 
   0   1   5       92.50       97.80      1.45 o 
   1   1   5      120.04      126.07      1.81 o 
   2   1   5        7.18        4.59      0.37 o 
   3   1   5       18.50       16.50      0.41 o 
   4   1   5      100.16      101.10      2.18 o 
   5   1   5       43.61       44.15      2.01 o 
   6   1   5       36.10       32.98      1.43 o 
   7   1   5       12.13       13.44      0.66 o 
   8   1   5       29.72       30.73      2.51 o 
   9   1   5       13.33       14.45      1.35 o 
  -9   2   5        7.01        7.69      1.14 o 
  -8   2   5        3.62        4.36      0.48 o 
  -7   2   5        6.92        6.03      0.49 o 
  -6   2   5        2.85        3.38      0.37 o 
  -5   2   5       69.60       73.04      2.75 o 
  -4   2   5       22.78       20.98      0.71 o 
  -3   2   5       45.26       50.13      1.27 o 
  -2   2   5      194.99      189.05      3.72 o 
  -1   2   5      161.22      152.19      2.18 o 
   0   2   5      274.68      293.78      4.02 o 
   1   2   5      161.10      152.43      2.18 o 
   2   2   5      194.87      190.84      2.68 o 
   3   2   5       45.38       49.51      1.78 o 
   4   2   5       22.82       20.18      0.49 o 
   5   2   5       69.66       76.68      1.74 o 
   6   2   5        2.87        3.62      0.39 o 
   7   2   5        6.89        7.62      0.89 o 
   8   2   5        3.62        3.81      0.46 o 
   9   2   5        7.00        7.52      0.59 o 
  -9   3   5       21.68       23.33      2.33 o 
  -8   3   5       20.03       19.44      0.83 o 
  -7   3   5        3.61        2.73      0.42 o 
  -6   3   5       29.07       26.91      1.29 o 
  -5   3   5       42.98       44.22      2.39 o 
  -4   3   5       49.92       52.14      1.44 o 
  -3   3   5       81.35       74.61      1.40 o 
  -2   3   5       60.76       57.18      1.05 o 
  -1   3   5      223.16      225.21      3.15 o 
   0   3   5      132.30      122.66      1.81 o 
   1   3   5      223.41      225.16      3.14 o 
   2   3   5       60.75       60.55      0.99 o 
   3   3   5       81.36       72.37      2.36 o 
   4   3   5       49.88       52.86      0.85 o 
   5   3   5       43.06       41.82      0.83 o 
   6   3   5       29.08       28.18      0.85 o 
   7   3   5        3.63        2.74      0.37 o 
   8   3   5       20.03       19.87      0.89 o 
   9   3   5       21.65       23.79      1.31 o 
  -8   4   5        0.28        0.64      0.42 o 
  -7   4   5       10.58       11.07      0.92 o 
  -6   4   5       15.35       15.32      0.67 o 
  -5   4   5       16.28       15.15      0.53 o 
  -4   4   5       91.97       87.79      3.12 o 
  -3   4   5      158.13      160.74      2.69 o 
  -2   4   5      153.14      159.61      2.30 o 
  -1   4   5       43.88       47.27      0.84 o 
   0   4   5      117.20      126.56      1.88 o 
   1   4   5       43.85       47.32      0.84 o 
   2   4   5      153.10      155.84      3.20 o 
   3   4   5      157.95      155.96      3.11 o 
   4   4   5       92.00       90.81      1.30 o 
   5   4   5       16.31       15.67      0.53 o 
   6   4   5       15.29       15.80      0.49 o 
   7   4   5       10.58       11.46      0.62 o 
   8   4   5        0.28        0.54      0.31 o 
  -8   5   5        1.34        2.14      0.39 o 
  -7   5   5        9.70        8.30      0.79 o 
  -6   5   5       40.87       40.64      1.21 o 
  -5   5   5        3.53        3.98      0.31 o 
  -4   5   5       15.21       13.99      0.62 o 
  -3   5   5       96.55       88.56      2.22 o 
  -2   5   5       17.19       16.28      0.39 o 
  -1   5   5      160.94      160.77      4.19 o 
   0   5   5       41.14       39.59      0.85 o 
   1   5   5      161.10      167.05      2.39 o 
   2   5   5       17.21       15.65      0.44 o 
   3   5   5       96.52       90.14      1.29 o 
   4   5   5       15.21       14.44      0.40 o 
   5   5   5        3.52        4.03      0.27 o 
   6   5   5       40.94       40.52      1.01 o 
   7   5   5        9.66        8.79      1.01 o 
   8   5   5        1.34        1.64      0.56 o 
  -8   6   5        1.00        0.84      0.34 o 
  -7   6   5        0.77        0.07      0.46 o 
  -6   6   5       10.40       10.91      0.90 o 
  -5   6   5       49.73       50.63      1.22 o 
  -4   6   5       10.72       10.14      0.44 o 
  -3   6   5       78.36       73.38      1.43 o 
  -2   6   5       41.29       36.60      0.76 o 
  -1   6   5       25.14       23.24      0.90 o 
   0   6   5       91.61       83.11      1.35 o 
   1   6   5       25.05       24.47      0.57 o 
   2   6   5       41.35       39.16      0.76 o 
   3   6   5       78.32       75.24      1.50 o 
   4   6   5       10.75        9.92      0.60 o 
   5   6   5       49.79       48.32      1.14 o 
   6   6   5       10.40       10.88      0.52 o 
   7   6   5        0.78        0.56      0.32 o 
   8   6   5        0.99        0.58      0.32 o 
  -7   7   5       11.49       12.57      0.56 o 
  -6   7   5        2.26        1.82      0.29 o 
  -5   7   5        3.84        3.85      0.33 o 
  -4   7   5       13.25       14.71      0.53 o 
  -3   7   5       18.17       18.10      0.76 o 
  -2   7   5        6.81        6.82      0.38 o 
  -1   7   5      107.27      101.59      1.62 o 
   0   7   5       19.88       23.24      1.35 o 
   1   7   5      107.35      103.29      2.69 o 
   2   7   5        6.85        7.29      0.41 o 
   3   7   5       18.16       18.14      0.63 o 
   4   7   5       13.25       14.25      0.64 o 
   5   7   5        3.82        3.69      0.35 o 
   6   7   5        2.26        1.35      0.29 o 
   7   7   5       11.51       13.11      0.59 o 
  -6   8   5        3.61        4.30      0.37 o 
  -5   8   5       26.73       30.35      0.85 o 
  -4   8   5        8.83        8.07      0.51 o 
  -3   8   5       10.88        9.46      0.57 o 
  -2   8   5       16.25       19.15      0.80 o 
  -1   8   5        7.64        7.83      0.92 o 
   0   8   5       11.47       10.44      0.60 o 
   1   8   5        7.66        7.48      0.54 o 
   2   8   5       16.27       18.21      0.81 o 
   3   8   5       10.85        9.69      0.83 o 
   4   8   5        8.84        7.58      0.61 o 
   5   8   5       26.73       33.33      1.01 o 
   6   8   5        3.62        3.74      0.39 o 
  -5   9   5        6.28        5.33      0.68 o 
  -4   9   5       20.82       23.45      1.27 o 
  -3   9   5        5.70        4.08      0.44 o 
  -2   9   5       12.31       12.14      1.26 o 
  -1   9   5        9.16        8.45      0.58 o 
   0   9   5        0.88        0.78      0.32 o 
   1   9   5        9.17        8.96      0.61 o 
   2   9   5       12.31       13.32      0.73 o 
   3   9   5        5.69        4.47      0.51 o 
   4   9   5       20.78       21.24      0.93 o 
   5   9   5        6.28        5.71      0.82 o 
  -4  10   5        2.89        3.19      0.43 o 
  -3  10   5        4.73        4.25      0.47 o 
  -2  10   5        6.75        5.61      0.51 o 
  -1  10   5        0.72        1.58      0.37 o 
   0  10   5        1.57        2.84      0.44 o 
   1  10   5        0.72        1.04      0.37 o 
   2  10   5        6.74        5.29      0.54 o 
   3  10   5        4.73        3.45      0.50 o 
   4  10   5        2.87        2.91      0.78 o 
  -2  11   5        5.56        7.31      0.59 o 
  -1  11   5        5.99        6.53      0.59 o 
   0  11   5        0.62        1.63      0.61 o 
   1  11   5        5.99        6.58      0.91 o 
   2  11   5        5.55        4.94      0.56 o 
   0   0   6        6.27        6.52      0.34 o 
   1   0   6       36.67       30.66      0.73 o 
   2   0   6       57.31       58.39      1.46 o 
   3   0   6        8.42        8.39      0.81 o 
   4   0   6        0.06        0.21      0.22 o 
   5   0   6       15.02       17.12      0.73 o 
   6   0   6       54.59       47.70      1.37 o 
   7   0   6       50.63       54.92      1.56 o 
   8   0   6        2.02        1.84      0.41 o 
  -8   1   6       45.86       49.00      1.49 o 
  -7   1   6       56.41       55.01      1.55 o 
  -6   1   6       56.03       54.04      2.11 o 
  -5   1   6       38.22       32.17      1.06 o 
  -4   1   6       33.68       34.53      1.05 o 
  -3   1   6       28.37       26.00      2.88 o 
  -2   1   6       61.80       60.34      1.19 o 
  -1   1   6        1.97        2.22      0.40 o 
   0   1   6       28.00       25.83      0.53 o 
   1   1   6        1.96        2.13      0.24 o 
   2   1   6       61.72       58.94      1.17 o 
   3   1   6       28.39       25.03      1.55 o 
   4   1   6       33.59       32.62      1.03 o 
   5   1   6       38.15       33.53      1.07 o 
   6   1   6       56.10       56.49      1.53 o 
   7   1   6       56.41       55.33      2.81 o 
   8   1   6       45.89       50.23      1.49 o 
  -8   2   6        7.44        8.58      0.89 o 
  -7   2   6       50.15       46.59      1.39 o 
  -6   2   6        7.64        6.22      0.48 o 
  -5   2   6      107.43      101.82      3.28 o 
  -4   2   6      201.51      203.85      4.22 o 
  -3   2   6       84.39       82.52      2.47 o 
  -2   2   6       66.87       65.16      1.10 o 
  -1   2   6       80.38       78.72      1.25 o 
   0   2   6       31.67       31.34      0.63 o 
   1   2   6       80.30       77.45      1.52 o 
   2   2   6       66.72       64.30      1.08 o 
   3   2   6       84.31       79.06      1.52 o 
   4   2   6      201.30      206.66      3.43 o 
   5   2   6      107.40      100.10      2.33 o 
   6   2   6        7.63        6.33      0.51 o 
   7   2   6       50.19       49.84      1.44 o 
   8   2   6        7.47        7.10      0.58 o 
  -8   3   6        5.78        5.55      0.53 o 
  -7   3   6        0.76        1.63      0.36 o 
  -6   3   6        2.52        2.20      0.46 o 
  -5   3   6       16.37       16.22      0.71 o 
  -4   3   6       64.94       63.40      2.59 o 
  -3   3   6      113.62      106.56      2.14 o 
  -2   3   6       30.77       31.32      0.65 o 
  -1   3   6       62.62       57.76      1.00 o 
   0   3   6       36.60       32.60      0.88 o 
   1   3   6       62.69       57.74      1.00 o 
   2   3   6       30.84       31.34      0.66 o 
   3   3   6      113.69      106.27      1.66 o 
   4   3   6       64.97       66.30      1.33 o 
   5   3   6       16.43       17.65      0.60 o 
   6   3   6        2.52        1.99      0.34 o 
   7   3   6        0.76        1.63      0.34 o 
   8   3   6        5.77        6.28      0.54 o 
  -8   4   6        5.38        5.58      0.76 o 
  -7   4   6        1.61        1.65      0.36 o 
  -6   4   6        3.14        3.29      0.39 o 
  -5   4   6        3.56        2.95      0.30 o 
  -4   4   6        2.73        3.73      0.38 o 
  -3   4   6       88.09       84.49      1.40 o 
  -2   4   6       57.99       54.00      0.98 o 
  -1   4   6       43.80       43.93      0.84 o 
   0   4   6       11.10        8.59      0.34 o 
   1   4   6       43.81       44.76      0.84 o 
   2   4   6       58.10       53.37      0.97 o 
   3   4   6       88.23       85.71      1.40 o 
   4   4   6        2.76        3.22      0.23 o 
   5   4   6        3.55        2.84      0.30 o 
   6   4   6        3.15        2.29      0.36 o 
   7   4   6        1.61        1.84      0.37 o 
   8   4   6        5.39        6.08      0.64 o 
  -7   5   6        1.13        2.04      0.52 o 
  -6   5   6       24.64       27.67      1.53 o 
  -5   5   6       13.20       13.95      0.53 o 
  -4   5   6       34.49       32.18      1.16 o 
  -3   5   6       10.25       10.27      0.39 o 
  -2   5   6       71.17       71.88      1.25 o 
  -1   5   6      311.69      306.31      4.52 o 
   0   5   6       26.25       19.93      0.52 o 
   1   5   6      311.60      300.26      4.23 o 
   2   5   6       71.19       74.37      1.38 o 
   3   5   6       10.23       10.76      0.46 o 
   4   5   6       34.46       33.32      0.66 o 
   5   5   6       13.16       13.91      0.48 o 
   6   5   6       24.62       28.07      2.17 o 
   7   5   6        1.14        1.53      0.53 o 
  -7   6   6        2.35        3.28      0.43 o 
  -6   6   6        0.63        0.41      0.23 o 
  -5   6   6        8.99        8.37      0.43 o 
  -4   6   6        0.70        0.88      0.25 o 
  -3   6   6       13.69       14.11      0.52 o 
  -2   6   6        8.14        8.45      0.36 o 
  -1   6   6       33.80       34.56      0.74 o 
   0   6   6      255.75      261.26      3.71 o 
   1   6   6       33.77       34.23      0.74 o 
   2   6   6        8.12        8.89      0.62 o 
   3   6   6       13.67       14.01      0.56 o 
   4   6   6        0.70        0.36      0.23 o 
   5   6   6        8.97        8.84      0.58 o 
   6   6   6        0.63        0.05      0.23 o 
   7   6   6        2.36        3.29      0.45 o 
  -6   7   6        2.51        3.38      0.46 o 
  -5   7   6        3.78        4.04      0.43 o 
  -4   7   6       11.07       11.28      0.50 o 
  -3   7   6       17.05       18.85      1.04 o 
  -2   7   6       39.69       39.79      0.96 o 
  -1   7   6       13.65       11.99      0.43 o 
   0   7   6       26.70       26.51      0.93 o 
   1   7   6       13.60       13.24      0.69 o 
   2   7   6       39.64       39.54      1.23 o 
   3   7   6       17.00       19.37      1.02 o 
   4   7   6       11.07       11.46      0.54 o 
   5   7   6        3.79        4.81      0.40 o 
   6   7   6        2.52        3.71      0.56 o 
  -5   8   6        0.40        1.04      0.43 o 
  -4   8   6       18.48       19.89      0.83 o 
  -3   8   6       20.95       17.86      0.80 o 
  -2   8   6       45.78       42.98      1.32 o 
  -1   8   6       11.68       11.99      0.66 o 
   0   8   6        2.86        4.40      0.45 o 
   1   8   6       11.68       12.01      0.67 o 
   2   8   6       45.75       43.61      1.34 o 
   3   8   6       20.93       18.99      0.91 o 
   4   8   6       18.50       19.13      0.76 o 
   5   8   6        0.40        0.77      0.29 o 
  -4   9   6        3.26        3.91      0.46 o 
  -3   9   6       33.12       35.67      1.21 o 
  -2   9   6        3.69        3.00      0.48 o 
  -1   9   6        3.46        4.43      0.48 o 
   0   9   6        2.02        1.17      0.36 o 
   1   9   6        3.46        5.89      0.64 o 
   2   9   6        3.70        3.57      0.48 o 
   3   9   6       33.21       34.69      1.23 o 
   4   9   6        3.27        3.84      0.52 o 
  -2  10   6        1.96        1.81      0.68 o 
  -1  10   6        0.60        0.82      0.66 o 
   0  10   6       12.67       11.24      1.54 o 
   1  10   6        0.61        1.32      0.57 o 
   2  10   6        1.97        2.12      0.44 o 
   0   0   7      411.29      430.82     11.76 o 
   1   0   7        3.12        4.01      0.84 o 
   2   0   7        4.05        5.12      0.50 o 
   3   0   7        5.55        5.95      0.46 o 
   4   0   7        6.40        5.21      0.46 o 
   5   0   7       86.53       90.37      3.08 o 
   6   0   7       15.49       14.99      0.76 o 
   7   0   7        8.13        5.42      0.53 o 
  -7   1   7        9.73        9.64      0.66 o 
  -6   1   7       20.70       20.94      0.88 o 
  -5   1   7        2.19        1.08      0.42 o 
  -4   1   7        2.24        0.67      0.29 o 
  -3   1   7       43.55       40.25      1.22 o 
  -2   1   7       38.89       39.24      0.91 o 
  -1   1   7       14.69       11.94      0.45 o 
   0   1   7       42.50       38.27      1.76 o 
   1   1   7       14.68       12.97      1.39 o 
   2   1   7       38.86       39.05      0.90 o 
   3   1   7       43.64       40.87      1.20 o 
   4   1   7        2.24        0.94      0.29 o 
   5   1   7        2.19        2.20      0.33 o 
   6   1   7       20.72       20.72      0.88 o 
   7   1   7        9.74       11.32      0.69 o 
  -7   2   7        6.23        5.45      0.54 o 
  -6   2   7        9.75       11.02      0.65 o 
  -5   2   7       14.14       14.17      0.97 o 
  -4   2   7        2.62        2.37      0.36 o 
  -3   2   7        1.21        2.09      0.26 o 
  -2   2   7       44.92       45.02      1.42 o 
  -1   2   7        1.38        2.40      0.25 o 
   0   2   7        7.14        9.66      0.91 o 
   1   2   7        1.37        2.25      0.25 o 
   2   2   7       44.91       42.80      0.99 o 
   3   2   7        1.20        2.02      0.25 o 
   4   2   7        2.61        2.59      0.37 o 
   5   2   7       14.18       14.65      0.70 o 
   6   2   7        9.76       12.63      0.70 o 
   7   2   7        6.22        5.41      0.54 o 
  -7   3   7        0.68        0.99      0.50 o 
  -6   3   7       13.63       13.28      0.70 o 
  -5   3   7       13.10       12.21      0.90 o 
  -4   3   7       14.05       15.06      0.56 o 
  -3   3   7       64.74       60.98      1.30 o 
  -2   3   7       15.89       17.36      0.69 o 
  -1   3   7       61.86       59.99      1.24 o 
   0   3   7        3.32        1.80      0.35 o 
   1   3   7       61.78       59.53      1.05 o 
   2   3   7       15.87       17.17      0.57 o 
   3   3   7       64.65       61.58      1.29 o 
   4   3   7       14.04       14.79      0.55 o 
   5   3   7       13.11       11.77      0.53 o 
   6   3   7       13.65       12.99      2.19 o 
   7   3   7        0.67        1.59      0.43 o 
  -7   4   7       12.82       16.25      1.39 o 
  -6   4   7        1.77        2.02      0.37 o 
  -5   4   7       16.50       16.59      0.74 o 
  -4   4   7       66.74       64.81      1.67 o 
  -3   4   7        2.84        2.03      0.27 o 
  -2   4   7       10.05       10.67      0.46 o 
  -1   4   7       54.45       51.22      0.96 o 
   0   4   7        4.26        3.74      0.26 o 
   1   4   7       54.36       50.55      0.95 o 
   2   4   7        9.99       11.33      0.40 o 
   3   4   7        2.83        2.34      0.44 o 
   4   4   7       66.62       63.46      1.53 o 
   5   4   7       16.50       17.78      0.55 o 
   6   4   7        1.77        2.31      0.77 o 
   7   4   7       12.84       18.04      1.75 o 
  -6   5   7        7.95        6.32      0.75 o 
  -5   5   7        3.14        3.63      0.74 o 
  -4   5   7        5.20        7.22      0.63 o 
  -3   5   7        5.52        7.00      0.34 o 
  -2   5   7       44.48       48.98      0.95 o 
  -1   5   7       16.16       16.59      0.49 o 
   0   5   7       13.31       14.20      0.46 o 
   1   5   7       16.14       16.60      0.49 o 
   2   5   7       44.45       47.91      0.94 o 
   3   5   7        5.51        6.37      0.36 o 
   4   5   7        5.18        6.15      0.40 o 
   5   5   7        3.13        3.62      0.35 o 
   6   5   7        7.95        6.72      0.84 o 
  -6   6   7        1.18        1.74      0.35 o 
  -5   6   7        9.55       11.18      0.63 o 
  -4   6   7        0.17        0.19      0.20 o 
  -3   6   7       34.53       35.30      1.31 o 
  -2   6   7        4.92        5.47      0.32 o 
  -1   6   7       18.71       17.30      0.69 o 
   0   6   7        2.03        0.39      0.18 o 
   1   6   7       18.72       16.89      0.51 o 
   2   6   7        4.94        5.52      0.33 o 
   3   6   7       34.49       35.46      1.14 o 
   4   6   7        0.17        0.29      0.24 o 
   5   6   7        9.56       12.81      1.06 o 
   6   6   7        1.18        1.61      0.38 o 
  -5   7   7       11.87       16.30      0.77 o 
  -4   7   7        7.71        9.22      0.71 o 
  -3   7   7        6.73        8.06      0.56 o 
  -2   7   7       25.35       23.85      0.63 o 
  -1   7   7        2.31        2.60      0.29 o 
   0   7   7       41.13       39.77      1.24 o 
   1   7   7        2.33        2.49      0.39 o 
   2   7   7       25.36       23.48      0.93 o 
   3   7   7        6.76        6.99      0.45 o 
   4   7   7        7.72        7.93      0.49 o 
   5   7   7       11.89       15.77      0.66 o 
  -4   8   7       12.78       16.44      0.78 o 
  -3   8   7        1.28        1.93      0.36 o 
  -2   8   7       11.39       12.84      0.68 o 
  -1   8   7        3.01        3.09      0.67 o 
   0   8   7        8.35        7.63      0.58 o 
   1   8   7        3.02        2.73      0.44 o 
   2   8   7       11.39       11.31      0.69 o 
   3   8   7        1.28        1.60      0.40 o 
   4   8   7       12.78       16.12      1.13 o 
  -2   9   7        0.31        0.72      0.61 o 
  -1   9   7        5.92        9.27      1.07 o 
   0   9   7        0.00        0.52      0.33 o 
   1   9   7        5.91        7.42      0.60 o 
   2   9   7        0.32        0.68      0.36 o 
   0   0   8        7.98        4.25      0.62 o 
   1   0   8       20.25       16.75      0.96 o 
   2   0   8        2.64        1.51      0.33 o 
   3   0   8        4.23        3.31      0.41 o 
   4   0   8        6.57        6.75      0.55 o 
   5   0   8        0.19       -0.15      0.26 o 
   6   0   8        0.41       -0.11      0.29 o 
  -6   1   8        2.04        2.25      0.43 o 
  -5   1   8        1.13        0.94      0.45 o 
  -4   1   8        1.72        1.38      0.35 o 
  -3   1   8        0.29        0.17      0.26 o 
  -2   1   8       19.20       18.71      0.79 o 
  -1   1   8       47.25       40.26      1.27 o 
   0   1   8       29.03       32.08      1.08 o 
   1   1   8       47.23       41.57      1.39 o 
   2   1   8       19.15       17.17      1.11 o 
   3   1   8        0.29       -0.02      0.26 o 
   4   1   8        1.74        1.88      0.36 o 
   5   1   8        1.13        2.01      0.38 o 
   6   1   8        2.05        2.19      0.43 o 
  -6   2   8        3.57        4.24      0.51 o 
  -5   2   8       11.24       12.71      1.00 o 
  -4   2   8        0.98        1.38      0.35 o 
  -3   2   8       20.18       17.86      0.81 o 
  -2   2   8       59.16       65.32      2.08 o 
  -1   2   8        3.61        2.77      0.39 o 
   0   2   8        0.06        0.00      0.48 o 
   1   2   8        3.59        3.33      0.90 o 
   2   2   8       59.12       63.52      1.70 o 
   3   2   8       20.13       19.39      0.82 o 
   4   2   8        0.98        1.75      0.36 o 
   5   2   8       11.24       12.68      0.58 o 
   6   2   8        3.56        5.12      0.55 o 
  -6   3   8        1.86        2.20      0.43 o 
  -5   3   8       15.14       17.23      1.13 o 
  -4   3   8       10.10        9.94      0.48 o 
  -3   3   8        0.82        1.21      0.25 o 
  -2   3   8        2.54        2.89      0.41 o 
  -1   3   8        1.63        2.55      0.28 o 
   0   3   8        0.27       -0.26      0.23 o 
   1   3   8        1.65        2.32      0.38 o 
   2   3   8        2.55        2.80      0.38 o 
   3   3   8        0.82        0.91      0.24 o 
   4   3   8       10.12        9.94      0.49 o 
   5   3   8       15.18       17.42      0.67 o 
   6   3   8        1.86        2.28      0.41 o 
  -5   4   8        4.65        5.24      0.73 o 
  -4   4   8        8.05        9.07      0.49 o 
  -3   4   8        7.87        8.17      0.44 o 
  -2   4   8        2.90        3.17      0.31 o 
  -1   4   8        5.10        4.15      0.34 o 
   0   4   8        0.03        0.29      0.33 o 
   1   4   8        5.10        3.96      0.53 o 
   2   4   8        2.89        4.05      0.34 o 
   3   4   8        7.87        7.86      0.61 o 
   4   4   8        8.05       10.31      0.50 o 
   5   4   8        4.63        6.69      0.38 o 
  -5   5   8        2.69        3.97      0.49 o 
  -4   5   8        1.25        0.97      0.37 o 
  -3   5   8        3.37        4.15      0.36 o 
  -2   5   8        7.20        7.31      0.42 o 
  -1   5   8        3.89        4.12      0.34 o 
   0   5   8       14.03       17.07      0.60 o 
   1   5   8        3.90        4.32      0.30 o 
   2   5   8        7.18        7.09      0.45 o 
   3   5   8        3.37        4.41      0.39 o 
   4   5   8        1.25        1.59      0.24 o 
   5   5   8        2.70        3.82      0.38 o 
  -4   6   8        1.22        2.53      0.40 o 
  -3   6   8        0.01        0.13      0.21 o 
  -2   6   8        0.93        2.31      0.30 o 
  -1   6   8        0.87        1.10      0.33 o 
   0   6   8        6.25        6.09      0.34 o 
   1   6   8        0.86        1.23      0.22 o 
   2   6   8        0.93        1.90      0.42 o 
   3   6   8        0.01       -0.07      0.42 o 
   4   6   8        1.22        1.77      0.38 o 
  -3   7   8        0.14        0.39      0.26 o 
  -2   7   8        0.48        1.06      0.25 o 
  -1   7   8        1.49        2.22      0.31 o 
   0   7   8        0.03        0.15      0.28 o 
   1   7   8        1.49        2.10      0.43 o 
   2   7   8        0.48        0.55      0.35 o 
   3   7   8        0.14        0.37      0.25 o 
   0   0   9        2.59        2.15      0.55 o 
   1   0   9       18.94       15.69      0.79 o 
   2   0   9       24.77       26.90      1.10 o 
   3   0   9       26.81       26.07      1.17 o 
   4   0   9        3.39        4.06      0.50 o 
  -4   1   9        6.85        8.45      0.64 o 
  -3   1   9        8.78        8.75      0.64 o 
  -2   1   9        1.16        1.58      0.38 o 
  -1   1   9        2.39        1.56      0.36 o 
   0   1   9        9.93       10.33      0.67 o 
   1   1   9        2.40        1.36      0.34 o 
   2   1   9        1.16        1.16      0.56 o 
   3   1   9        8.81        9.71      0.65 o 
   4   1   9        6.85        9.26      0.65 o 
  -4   2   9        2.72        3.36      0.47 o 
  -3   2   9        3.90        4.63      0.51 o 
  -2   2   9        2.73        1.56      0.36 o 
  -1   2   9        1.13        1.20      0.32 o 
   0   2   9        0.15        1.35      0.42 o 
   1   2   9        1.14        0.88      0.32 o 
   2   2   9        2.73        1.81      0.43 o 
   3   2   9        3.91        4.75      0.50 o 
   4   2   9        2.71        3.17      0.44 o 
  -4   3   9       11.50       13.47      0.87 o 
  -3   3   9        0.24        0.62      0.23 o 
  -2   3   9        6.77        6.57      0.56 o 
  -1   3   9        4.19        4.14      0.47 o 
   0   3   9       31.05       33.35      1.77 o 
   1   3   9        4.20        4.26      0.49 o 
   2   3   9        6.79        6.09      0.56 o 
   3   3   9        0.24        0.47      0.30 o 
   4   3   9       11.49       14.08      0.94 o 
  -3   4   9        6.08        7.02      0.45 o 
  -2   4   9        0.66        0.74      0.23 o 
  -1   4   9        3.14        5.08      0.50 o 
   0   4   9       19.63       25.38      1.00 o 
   1   4   9        3.16        3.68      0.46 o 
   2   4   9        0.66        0.74      0.51 o 
   3   4   9        6.09        7.32      0.59 o 
  -2   5   9        2.25        2.68      0.32 o 
  -1   5   9        8.45        9.78      0.50 o 
   0   5   9        7.48       11.25      0.66 o 
   1   5   9        8.44       10.41      1.40 o 
   2   5   9        2.25        3.05      0.44 o 
   0   0  10        0.93        1.41      0.53 o 
   1   0  10        0.01        0.37      0.30 o 
   0   1  10        4.31        4.47      0.52 o 
                                                 
